# Supplementary material for: A Novel Lipid Prognostic Signature of ADCY2, LIPE, and OLR1 in Head and Neck Squamous Cell Carcinoma
Source: Front Oncol. 2021 Nov 25;11:735993. doi: 10.3389/fonc.2021.735993 (PMC8655234; doi:10.3389/fonc.2021.735993)
Supplement: File S3 — The LRPS expression and the corresponding clinical information of high-risk and low-risk groups in the model dataset and the validation dataset, respectively. [file DataSheet_3.xlsx]

## Sheet: Model dataset
id	futime(years)	fustat	LIPE	ADCY2	OLR1	age_at_initial_pathologic_diagnosis	clinical_stage	pathologic_M	pathologic_N	pathologic_T	gender.demographic	riskScore	risk
TCGA-4P-AA8J	0.279452	0	171.678	295.534	245.571	1	4	0	2	2	1	1.31525	high
TCGA-BA-4074	1.26575	1	39.3403	46.0372	1033.19	1	4	1	2	2	1	1.75565	high
TCGA-BA-4075	0.775342	1	84.2906	94.811	3300.26	0	4	1	0	3	1	1.89646	high
TCGA-BA-4076	1.13699	1	33.1012	30.7435	1999	0	4	NA	4	0	1	1.89831	high
TCGA-BA-4077	3.10685	1	495.478	42.5581	217.997	0	4	1	0	4	0	0.82261	low
TCGA-BA-4078	0.756164	1	557.188	1208.42	120.298	1	4	NA	NA	NA	1	1.09567	high
TCGA-BA-5151	1.97808	0	216.479	7.41618	232.818	1	4	NA	0	4	1	0.817331	low
TCGA-BA-5152	3.52877	0	416.362	8.78218	3929.51	0	4	1	0	4	1	1.0537	high
TCGA-BA-5153	4.8274	1	1331.52	103.155	48.4902	0	3	NA	4	2	1	0.603804	low
TCGA-BA-5555	1.42466	0	209.039	15.1393	90.6485	0	4	NA	2	3	1	0.784463	low
TCGA-BA-5556	1.9863	0	238.306	10.9678	86.4527	0	2	NA	0	2	0	0.731739	low
TCGA-BA-5557	1.70685	0	147.847	30.4247	7749.44	0	4	NA	1	1	0	1.65325	high
TCGA-BA-5558	5.46575	0	144.38	3.89368	188.282	1	4	NA	4	0	1	0.813193	low
TCGA-BA-5559	5.70685	1	1045.79	1019.12	586.901	1	4	NA	4	0	1	1.15779	high
TCGA-BA-6868	1.29315	1	407.617	52.7366	3457.14	0	4	NA	4	0	1	1.27137	high
TCGA-BA-6869	1.76438	0	267.5	22.1634	34.1315	1	3	NA	0	3	1	0.682934	low
TCGA-BA-6870	1.23562	1	245.938	21.2448	50.7626	0	4	NA	4	0	0	0.72886	low
TCGA-BA-6871	0.29589	1	86.4502	82.2784	891.41	1	4	NA	4	0	1	1.55792	high
TCGA-BA-6872	1.05205	1	74.6715	7.17957	123.87	0	4	NA	4	0	1	0.940782	low
TCGA-BA-6873	0.334247	0	121.747	102.918	131.888	0	4	NA	2	4	1	1.15234	high
TCGA-BA-7269	3.48767	0	85.4245	49.4783	50.6003	0	3	NA	1	2	1	1.00625	low
TCGA-BA-A4IF	2.45205	0	75.5072	231.179	42.7422	0	4	0	4	0	1	1.20913	high
TCGA-BA-A4IG	2.34247	0	669.844	9.837	69.9885	1	4	0	4	1	1	0.563091	low
TCGA-BA-A4IH	1.70411	0	555.486	100.3	69.814	0	4	1	1	2	1	0.762252	low
TCGA-BA-A4II	2.51507	0	311.324	7.52623	385.85	0	1	1	0	2	1	0.809753	low
TCGA-BA-A6D8	2.32877	0	408.04	97.1784	27.2744	0	4	1	2	4	1	0.717931	low
TCGA-BA-A6DA	0.961644	0	174.529	16.4655	34.9149	0	4	1	2	4	0	0.72623	low
TCGA-BA-A6DB	0.591781	0	155.206	827.287	106.056	0	2	1	0	1	0	1.35662	high
TCGA-BA-A6DD	0.473973	1	255.888	3.4265	53.0273	0	4	1	2	4	1	0.601139	low
TCGA-BA-A6DE	1.20548	0	371.119	37.7109	23.8308	1	3	1	0	2	0	0.645483	low
TCGA-BA-A6DG	0.189041	1	218.451	1107.58	702.723	0	4	0	4	0	1	1.67778	high
TCGA-BA-A6DI	0.920548	1	206.113	76.3169	73.028	1	3	1	4	0	1	0.919407	low
TCGA-BA-A6DJ	1.11507	1	398.019	9.68335	263.942	1	4	1	2	4	1	0.749809	low
TCGA-BA-A6DL	1.70685	0	213.755	25.1773	27.046	0	3	1	0	0	1	0.705488	low
TCGA-BA-A8YP	1.36712	0	554.491	104.088	674.61	0	4	1	3	4	1	1.03516	high
TCGA-BB-4217	0.512329	0	402.306	41.2503	116.147	1	4	1	2	4	1	0.788529	low
TCGA-BB-4223	8.82466	0	1195.47	13.9931	153.247	0	4	1	2	2	1	0.572738	low
TCGA-BB-4224	0.761644	0	117.632	44.0753	152.243	0	3	NA	2	2	1	1.07248	high
TCGA-BB-4225	0.4	0	1503.98	312.34	237.052	1	4	NA	4	0	1	0.825789	low
TCGA-BB-4227	0.367123	0	308.688	0.0332925	97.0548	1	4	NA	2	4	1	0.526912	low
TCGA-BB-4228	1.53151	0	564.498	39.9478	294.819	0	2	NA	4	3	1	0.826578	low
TCGA-BB-8596	5.92055	0	131.471	197.736	2007.23	1	4	0	4	4	0	1.75833	high
TCGA-BB-8601	1.70959	0	82.7593	140.198	22.2959	1	2	0	1	3	1	1.02809	high
TCGA-BB-A5HU	2.14247	0	105.533	24.7037	3651.77	0	4	1	2	4	1	1.56956	high
TCGA-BB-A5HY	0.879452	1	474.824	13.1088	3820.74	1	4	1	2	3	1	1.06538	high
TCGA-BB-A5HZ	2.26575	0	77.9908	9.98161	61.9169	1	4	1	1	4	1	0.880522	low
TCGA-BB-A6UM	1.07671	0	834.246	1.57101	44.8563	0	3	0	2	1	1	0.427769	low
TCGA-BB-A6UO	0.734247	1	65.4577	6.58005	1213.06	0	4	0	2	4	0	1.29937	high
TCGA-C9-A47Z	0.523288	1	162.567	68.0443	195.868	1	3	1	1	2	0	1.08792	high
TCGA-C9-A480	1.05753	0	156.408	155.313	141.209	0	3	1	0	3	0	1.15626	high
TCGA-CN-4722	4.06301	0	220.165	22.7528	29.9874	0	2	NA	0	2	0	0.702354	low
TCGA-CN-4723	4.65479	0	190.525	19.3817	294.496	1	4	NA	0	4	1	0.961748	low
TCGA-CN-4725	3.16986	0	134.357	367.334	58.4421	0	2	NA	0	2	1	1.17588	high
TCGA-CN-4726	0.389041	1	60.9095	42.5473	620.066	1	4	NA	2	3	1	1.48174	high
TCGA-CN-4727	4.27397	0	11.639	2.37086	41.7501	0	4	NA	0	4	1	1.08081	high
TCGA-CN-4728	4.72329	0	302.947	538.834	3555.09	0	4	NA	2	3	1	1.78423	high
TCGA-CN-4729	1.07397	0	385.98	52.6595	196.326	1	4	NA	1	2	1	0.877306	low
TCGA-CN-4730	2.23836	0	43.4466	11.8456	33.5715	1	4	NA	1	4	1	0.937345	low
TCGA-CN-4731	2.73425	1	135.699	97.3752	151.236	1	4	NA	2	4	0	1.13915	high
TCGA-CN-4733	4.34521	0	208.155	149.512	172.527	0	1	NA	1	1	1	1.11182	high
TCGA-CN-4734	4.63014	0	61.2786	11.1768	4571.58	1	2	NA	0	2	1	1.66328	high
TCGA-CN-4735	4.7589	0	586.013	22.451	250.277	0	4	NA	2	3	1	0.751365	low
TCGA-CN-4736	1.08219	1	322.488	870.482	304.301	1	2	NA	4	1	0	1.34161	high
TCGA-CN-4737	1.71233	0	239.689	756.133	449.9	0	2	NA	2	2	1	1.48176	high
TCGA-CN-4738	1.19452	1	265.615	64.9149	152.654	0	4	1	0	4	1	0.942021	low
TCGA-CN-4739	3.81918	1	1503.42	38.5306	91.2432	1	4	1	0	4	1	0.570392	low
TCGA-CN-4740	2.29863	1	206.942	728.839	1855.24	1	4	1	0	4	0	1.83954	high
TCGA-CN-4741	6.13425	0	1193.08	59.2194	147.256	1	4	1	0	4	1	0.6712	low
TCGA-CN-4742	1.08767	1	274.537	122.449	586.303	0	4	1	2	4	0	1.20452	high
TCGA-CN-5355	3.50137	0	128.6	355.758	135.323	1	4	NA	0	4	1	1.32118	high
TCGA-CN-5356	3.86027	0	160.649	60.3151	108.809	0	3	NA	0	3	1	0.994878	low
TCGA-CN-5358	0.715068	1	320.927	353.325	380.917	0	3	NA	0	2	1	1.24483	high
TCGA-CN-5359	1.03288	1	78.1728	101.034	796.969	0	4	1	2	4	1	1.606	high
TCGA-CN-5360	5.94247	0	475.777	235.409	452.826	1	4	1	0	4	1	1.11596	high
TCGA-CN-5361	5.80822	1	145.774	18.0858	185.794	1	NA	1	2	4	1	0.950688	low
TCGA-CN-5363	0.693151	1	121.414	145.898	141.253	0	4	1	3	4	1	1.2119	high
TCGA-CN-5364	1.35068	1	317.064	82.4328	432.723	0	4	1	2	4	1	1.07094	high
TCGA-CN-5365	0.961644	1	66.9341	8.99083	434.574	0	4	NA	3	2	1	1.16494	high
TCGA-CN-5366	0.986301	1	220.123	101.064	255.119	0	4	1	2	4	1	1.10552	high
TCGA-CN-5367	0.964384	1	96.6209	38.5985	232.01	0	4	1	2	4	0	1.16508	high
TCGA-CN-5369	0.00273973	1	362.391	34.5397	380.527	1	4	1	0	4	0	0.925248	low
TCGA-CN-5370	0.709589	1	268.935	257.852	4029.69	1	2	1	1	3	1	1.70728	high
TCGA-CN-5373	4.33973	0	169.939	47.9474	340.961	0	2	NA	0	1	0	1.11413	high
TCGA-CN-5374	4.74521	1	523.187	47.9988	121.479	0	4	1	2	2	0	0.762779	low
TCGA-CN-6010	4.1726	0	297.424	96.7619	69.0806	0	4	NA	2	4	1	0.867119	low
TCGA-CN-6011	2.55616	0	188.122	9.89805	21.0376	0	4	NA	0	4	1	0.633375	low
TCGA-CN-6012	4	0	611.388	28.8221	198.007	1	3	NA	2	3	1	0.742383	low
TCGA-CN-6013	1.99178	1	251.605	55.4655	1162.47	0	4	NA	2	4	1	1.22652	high
TCGA-CN-6016	3.95342	0	308.97	1573.44	1587.09	1	4	NA	1	4	1	1.80928	high
TCGA-CN-6017	2.33699	1	313.523	3103.5	250.909	0	3	NA	2	3	1	1.52752	high
TCGA-CN-6018	1.58904	1	126.809	144.924	5158.78	1	4	NA	2	4	0	1.93835	high
TCGA-CN-6019	2.84384	0	318.912	686.566	2485.86	0	4	NA	0	4	1	1.73084	high
TCGA-CN-6020	0.561644	1	817.436	42.1792	1511.35	0	4	NA	1	2	1	0.955025	low
TCGA-CN-6021	0.756164	1	208.004	9.47334	64.0985	1	3	NA	4	0	0	0.713026	low
TCGA-CN-6022	0.769863	1	76.6712	539.124	395.304	0	4	1	1	4	1	1.78666	high
TCGA-CN-6023	4.33973	0	395.458	79.7333	134.12	1	4	1	2	3	1	0.87051	low
TCGA-CN-6024	0.923288	1	334.454	384.484	169.672	1	4	1	2	4	1	1.11899	high
TCGA-CN-6988	0.871233	0	315.741	20.6495	52.1552	0	4	NA	2	4	1	0.690984	low
TCGA-CN-6989	2.68493	1	119.175	328.017	2690.49	1	4	NA	2	3	1	1.98137	high
TCGA-CN-6992	2.92055	0	152.793	114.995	222.102	0	4	NA	2	3	1	1.19159	high
TCGA-CN-6994	3.2411	0	153.571	74.6135	599.889	1	4	NA	0	4	1	1.29206	high
TCGA-CN-6995	0.306849	1	145.197	202.7	895.611	1	4	NA	0	4	1	1.55001	high
TCGA-CN-6996	1.45205	1	172.215	671.39	97.3819	0	4	NA	2	3	0	1.28003	high
TCGA-CN-6997	2.70685	1	164.032	13.2259	362.015	1	4	NA	2	3	1	0.978568	low
TCGA-CN-6998	0.978082	1	34.455	111.813	288.889	0	4	NA	2	3	1	1.68818	high
TCGA-CN-A497	2.91781	0	24.1312	4.21075	162.513	1	4	0	1	1	1	1.17331	high
TCGA-CN-A498	2.11781	1	231.138	7.40824	147.773	0	2	0	0	3	0	0.758586	low
TCGA-CN-A499	1.96438	0	219.315	3.72688	97.4547	0	1	0	0	2	0	0.678483	low
TCGA-CN-A49A	1.4411	1	197.216	1624.06	338.615	0	4	0	0	4	1	1.62755	high
TCGA-CN-A49B	2.47671	0	328.085	6.34983	280.627	1	3	0	1	3	1	0.754141	low
TCGA-CN-A49C	1.76712	0	784.532	0.00571434	85.4833	1	4	0	4	0	1	0.422509	low
TCGA-CN-A63T	0.616438	0	202.396	37.1468	148.615	0	4	0	2	3	1	0.933145	low
TCGA-CN-A63U	2.6411	0	24.9902	60.2021	34.2571	0	3	0	2	3	1	1.26781	high
TCGA-CN-A63V	1.86027	0	112.415	41.466	154.988	0	4	0	0	4	1	1.07793	high
TCGA-CN-A63W	1.03288	1	168.213	33.9463	25.2326	0	4	0	2	4	0	0.761559	low
TCGA-CN-A641	1.00548	0	54.2338	3.45806	34.0984	0	4	0	2	4	1	0.791346	low
TCGA-CN-A642	0.224658	1	66.6163	145.697	196.692	0	4	1	3	4	1	1.43919	high
TCGA-CN-A6UY	1.95342	0	1289.91	8.60344	20.7769	0	4	0	2	3	1	0.411625	low
TCGA-CN-A6V3	2.03288	0	117.386	29.082	75.5965	0	4	1	2	3	1	0.932604	low
TCGA-CN-A6V6	1.73973	0	893.145	202.106	70.1024	0	4	0	2	2	1	0.747164	low
TCGA-CN-A6V7	1.6274	0	761.895	57.8491	38.0286	0	4	0	2	2	1	0.616921	low
TCGA-CQ-5323	4.01644	0	1483.96	11.9475	80.2819	1	3	NA	0	1	1	0.493232	low
TCGA-CQ-5324	4.36438	0	1143.92	21.4733	191.882	0	4	NA	0	3	1	0.624773	low
TCGA-CQ-5325	1.79178	1	251.845	621.708	147.293	1	1	NA	0	1	1	1.23497	high
TCGA-CQ-5326	0.243836	1	372.209	21.9313	2121.95	1	4	NA	2	4	1	1.09892	high
TCGA-CQ-5327	4.54795	0	258.274	123.595	643.391	0	4	NA	2	3	0	1.237	high
TCGA-CQ-5329	5.87123	0	56.9264	79.898	193.574	0	3	NA	0	2	0	1.38451	high
TCGA-CQ-5330	5.19726	0	176.266	368.419	284.208	1	3	NA	2	3	0	1.36842	high
TCGA-CQ-5331	3.83288	0	111.693	4.53828	145.637	1	4	NA	4	2	0	0.842503	low
TCGA-CQ-5332	0.868493	1	471.214	130.119	384.554	1	3	NA	0	3	1	1.02091	low
TCGA-CQ-5333	0.934247	1	209.823	808.728	1597.42	1	1	NA	0	2	1	1.8199	high
TCGA-CQ-5334	0.353425	1	309.446	16.2879	1012.79	1	4	NA	2	3	1	1.00211	low
TCGA-CQ-6218	3.43288	0	137.666	19.237	161.959	0	3	NA	2	3	0	0.951557	low
TCGA-CQ-6219	1.31233	1	85.6036	151.585	583.362	0	4	NA	2	3	0	1.58422	high
TCGA-CQ-6220	2.69863	1	103.57	31.5554	123.215	1	3	NA	0	3	1	1.03136	high
TCGA-CQ-6221	2.73973	0	94.9555	51.0555	28.5943	1	2	NA	4	2	1	0.916676	low
TCGA-CQ-6222	5.52329	0	728.618	3112.97	1079.51	1	4	NA	2	2	1	1.54797	high
TCGA-CQ-6223	3.91233	0	350.932	13.0784	109.343	1	4	NA	0	2	1	0.707933	low
TCGA-CQ-6224	4.71507	0	164.253	973.903	240.792	0	2	NA	2	2	1	1.52326	high
TCGA-CQ-6225	1.10411	1	514.061	46.2094	148.228	1	2	NA	0	3	1	0.782719	low
TCGA-CQ-6227	0.353425	1	207.325	1142.73	38.8168	1	3	NA	2	3	1	1.1603	high
TCGA-CQ-6228	1.24932	1	240.249	20.9431	701.38	1	3	NA	2	1	0	1.03618	high
TCGA-CQ-6229	3.23014	0	116.61	366.71	55.1062	0	3	NA	0	2	1	1.20253	high
TCGA-CQ-7063	5.84384	0	111.78	5.96234	139.323	0	NA	1	4	1	0	0.860265	low
TCGA-CQ-7065	4.46027	0	243.081	48.8647	136.756	0	2	NA	0	2	1	0.915691	low
TCGA-CQ-7068	3.5863	0	378.759	4.63721	364.561	1	2	NA	0	2	0	0.733865	low
TCGA-CQ-7069	3.49041	0	171.481	52.2228	1194.1	1	2	1	0	2	0	1.3273	high
TCGA-CQ-7071	3.59178	0	189.43	54.2165	139.224	1	4	1	1	2	0	0.98005	low
TCGA-CQ-7072	6.46301	0	150.863	217.963	762.496	0	4	1	0	2	1	1.51753	high
TCGA-CQ-A4C6	3.70685	0	165.845	105.538	78.4007	1	2	1	0	2	1	1.00974	low
TCGA-CQ-A4C7	0.967123	1	161.691	251.489	66.5938	1	2	1	1	3	1	1.09976	high
TCGA-CQ-A4C9	1.93699	0	562.941	22.4177	166.357	0	NA	1	1	2	1	0.717721	low
TCGA-CQ-A4CB	2.44658	0	218.953	23.2104	520.639	0	2	1	1	1	1	1.02768	high
TCGA-CQ-A4CD	2.8	0	12.8669	1.21964	4320.06	1	4	1	0	4	1	1.86867	high
TCGA-CQ-A4CE	2.45753	0	227.641	18.6482	56.992	1	2	1	0	2	0	0.741504	low
TCGA-CQ-A4CG	1.17808	1	118.396	2.74932	187.785	1	2	1	0	3	0	0.822039	low
TCGA-CQ-A4CH	1.03836	1	226.193	124.624	312.059	0	4	1	0	2	1	1.15687	high
TCGA-CQ-A4CI	2.60274	0	296.006	73.7392	63.9591	1	NA	1	1	2	1	0.832547	low
TCGA-CR-5243	7.01918	0	723.901	156.877	150.887	0	4	NA	4	0	1	0.839951	low
TCGA-CR-5247	0.980822	0	54.959	44.7556	183.77	0	3	NA	4	0	1	1.29548	high
TCGA-CR-5248	4.55616	0	594.854	9.53122	562.125	0	4	NA	4	0	1	0.759247	low
TCGA-CR-5249	3.15616	0	643.852	19.087	57.4229	0	2	1	0	2	0	0.59497	low
TCGA-CR-5250	2.18904	0	756.057	267.772	166.115	1	2	NA	4	0	1	0.897224	low
TCGA-CR-6467	4.86849	0	1551.29	199.501	479.113	0	4	1	1	2	1	0.85481	low
TCGA-CR-6470	4.16712	0	684.916	39.5972	148.766	0	4	1	0	2	1	0.723203	low
TCGA-CR-6471	3.29315	1	989.632	29.2567	274.584	0	4	1	1	4	1	0.700128	low
TCGA-CR-6472	2.87671	0	1135.43	30.9527	25.7951	0	4	NA	NA	NA	1	0.501038	low
TCGA-CR-6473	3.08219	0	1121.55	102.531	19.4887	1	4	NA	NA	NA	1	0.556534	low
TCGA-CR-6474	1.54521	1	94.1289	727.088	846.638	0	4	1	2	2	1	1.96065	high
TCGA-CR-6477	1.40822	0	55.7141	124.472	1527.47	0	4	NA	NA	NA	0	1.92878	high
TCGA-CR-6478	0.50137	1	174.281	11.2747	747.934	1	4	NA	NA	NA	0	1.04575	high
TCGA-CR-6480	0.991781	0	1019.54	14.9224	28.4434	0	4	NA	NA	NA	1	0.478463	low
TCGA-CR-6481	0.852055	0	891.331	10.5797	237.736	0	4	NA	NA	NA	1	0.627471	low
TCGA-CR-6482	0.945205	0	533.001	24.7678	257.067	1	4	NA	NA	NA	1	0.77818	low
TCGA-CR-6484	0.969863	0	372.711	30.1561	1439.3	1	4	1	2	4	0	1.0814	high
TCGA-CR-6487	0.641096	0	809.29	205.89	232.211	0	2	1	0	1	1	0.896405	low
TCGA-CR-6488	1.03836	0	151.236	522.645	2098.58	1	2	NA	0	2	0	1.92365	high
TCGA-CR-6491	1.89863	0	243.839	12.6474	106.51	0	4	1	2	4	1	0.760153	low
TCGA-CR-6492	1.31233	0	307.598	22.1522	115.744	1	4	1	1	2	1	0.778006	low
TCGA-CR-6493	0.772603	1	192.406	5.1255	45.0389	1	4	1	2	3	1	0.649956	low
TCGA-CR-7364	3.93151	0	125.916	11.4307	126.869	1	3	1	0	3	1	0.886697	low
TCGA-CR-7365	3.26301	0	329.209	608.677	93.6358	0	4	1	0	4	1	1.09522	high
TCGA-CR-7367	3.94521	0	313.716	35.6151	270.06	0	4	1	1	4	1	0.915008	low
TCGA-CR-7368	3.41096	0	858.844	26.378	69.7222	0	4	1	1	4	1	0.594878	low
TCGA-CR-7369	2.9863	1	737.453	22.5382	193.844	0	4	1	2	4	1	0.691469	low
TCGA-CR-7370	0.287671	0	372.87	323.36	148.03	1	2	NA	4	0	0	1.05191	high
TCGA-CR-7371	0.257534	1	453.639	226.418	265.164	0	3	1	1	3	0	1.04511	high
TCGA-CR-7372	2.07945	0	113.45	165.822	109.57	0	2	1	0	1	1	1.20683	high
TCGA-CR-7373	2.43562	0	90.2316	12.7306	1014.88	1	4	1	1	4	1	1.27069	high
TCGA-CR-7374	0.0821918	0	110.334	755.562	87.1971	1	2	NA	4	0	0	1.40711	high
TCGA-CR-7376	2.66301	0	193.412	224.42	1317.45	1	2	1	1	2	1	1.55299	high
TCGA-CR-7377	0.764384	1	303.454	428.889	181.226	0	4	1	2	4	1	1.16756	high
TCGA-CR-7379	2.83836	0	60.4263	123.644	368.244	1	4	1	2	4	0	1.56691	high
TCGA-CR-7380	1.66027	1	79.9809	33.6537	199.269	0	3	NA	0	4	1	1.17024	high
TCGA-CR-7382	2.18082	0	80.046	102.765	377.353	0	4	1	2	2	1	1.44916	high
TCGA-CR-7383	1.4274	1	104.492	253.894	688.195	1	1	1	0	1	0	1.64855	high
TCGA-CR-7385	2.73151	0	993.826	5.96342	358.169	0	4	1	4	1	1	0.609715	low
TCGA-CR-7386	3.91781	0	96.3528	83.9763	1051.1	1	4	1	2	4	1	1.55981	high
TCGA-CR-7388	2.25479	1	619.595	144.362	164.997	1	4	NA	4	0	0	0.870463	low
TCGA-CR-7389	1.07397	0	626.44	440.298	49.3567	0	3	NA	4	0	1	0.843777	low
TCGA-CR-7390	4.13151	0	113.071	21.0434	256.606	1	3	1	0	4	1	1.06578	high
TCGA-CR-7391	2.50137	0	350.582	160.52	248.171	0	1	1	0	1	0	1.05185	high
TCGA-CR-7392	3.90411	0	145.467	122.149	270.907	1	4	1	2	3	0	1.24519	high
TCGA-CR-7393	2.72055	0	333.818	287.048	178.715	0	1	1	1	1	1	1.08923	high
TCGA-CR-7394	3.68767	0	337.986	49.6063	219.323	1	4	1	0	4	1	0.909841	low
TCGA-CR-7395	2.54795	0	142.291	14.5058	101.501	1	2	1	0	2	0	0.860718	low
TCGA-CR-7397	2.06575	0	351.582	281.238	738.87	0	4	1	2	3	1	1.29818	high
TCGA-CR-7398	0.427397	0	89.6811	549.05	198.355	0	2	NA	0	2	0	1.57977	high
TCGA-CR-7399	0.49589	0	694.738	35.8616	410.198	0	4	1	2	3	0	0.815826	low
TCGA-CR-7401	2.95068	0	143.874	229.693	42.4153	1	1	1	0	1	1	1.05165	high
TCGA-CR-7402	2.49589	0	419.101	25.2943	123.115	1	3	NA	4	0	1	0.744948	low
TCGA-CR-7404	4.03288	0	1596.86	12.9009	250.917	0	4	NA	4	0	1	0.569432	low
TCGA-CV-5430	11.6192	0	788.849	274.259	348.403	0	4	NA	2	4	1	0.983867	low
TCGA-CV-5431	1.43014	1	37.5457	57.9947	620.279	1	4	NA	2	3	1	1.701	high
TCGA-CV-5432	10.7671	0	55.8746	18.7377	107.285	1	3	NA	0	3	1	1.08886	high
TCGA-CV-5434	9.07945	1	213.745	218.369	1493.16	0	4	NA	2	4	1	1.54069	high
TCGA-CV-5435	6.35342	1	279.156	154.408	281.204	0	4	NA	2	4	1	1.11813	high
TCGA-CV-5436	1.6	1	186.198	221.898	60.6481	1	4	NA	2	3	1	1.03857	high
TCGA-CV-5439	1.49589	1	173.371	4.22073	88.2744	1	2	NA	2	3	1	0.712612	low
TCGA-CV-5440	8.9589	0	185.924	1261.03	155.734	0	4	NA	2	4	1	1.44296	high
TCGA-CV-5441	7.90685	0	76.1737	6.27534	28.184	0	4	NA	2	4	1	0.760895	low
TCGA-CV-5442	6.37534	0	982.843	2.71844	22.3148	1	4	NA	2	4	0	0.39397	low
TCGA-CV-5443	7.6274	0	1147.97	17.3052	730.292	1	3	NA	0	3	1	0.728179	low
TCGA-CV-5444	6.67671	0	429.391	1507.38	239.511	1	4	NA	1	4	1	1.3033	high
TCGA-CV-5966	1.49315	1	255.024	50.9776	4528.1	1	4	NA	1	4	0	1.45224	high
TCGA-CV-5970	1.11233	1	269.994	181.045	139.197	0	4	NA	2	4	1	1.04495	high
TCGA-CV-5971	1.92055	0	1136.98	7656.62	189.889	0	4	NA	2	4	1	1.24017	high
TCGA-CV-5973	7.23562	0	415.845	3.42534	685.581	1	3	NA	1	3	0	0.760486	low
TCGA-CV-5976	4.04932	0	159.066	286.162	216.29	0	3	NA	2	4	1	1.30961	high
TCGA-CV-5977	5.0411	0	36.5219	12.2281	113.034	1	3	NA	2	3	1	1.14423	high
TCGA-CV-5978	0.589041	1	298.912	137.434	1913.53	0	4	NA	3	4	0	1.40372	high
TCGA-CV-5979	3.60274	0	483.198	28.3465	299.934	0	3	NA	2	2	1	0.823783	low
TCGA-CV-6003	4.56164	0	225.717	13.3156	2466.97	0	2	NA	1	2	0	1.18129	high
TCGA-CV-6433	1.75616	0	936.677	2.70495	120.341	0	2	NA	0	2	1	0.496003	low
TCGA-CV-6436	5.20274	0	189.281	4.34746	36.589	1	3	NA	0	4	1	0.624753	low
TCGA-CV-6441	0.8	1	435.725	796.62	6.06963	0	3	NA	0	3	1	0.752498	low
TCGA-CV-6933	7.50959	1	225.39	41.626	3515.66	0	4	NA	1	3	1	1.40851	high
TCGA-CV-6934	0.178082	1	223.252	1076.85	1036.43	1	4	NA	2	3	0	1.75303	high
TCGA-CV-6935	0.808219	1	318.883	317.134	519.31	1	3	NA	2	3	1	1.28276	high
TCGA-CV-6936	0.454795	1	478.119	113.141	286.328	1	4	NA	2	4	1	0.962682	low
TCGA-CV-6937	1.70959	1	411.161	105.543	749.813	1	2	NA	0	2	1	1.12151	high
TCGA-CV-6938	0.394521	1	185.209	7.71449	1014.83	1	2	NA	4	2	1	1.03264	high
TCGA-CV-6939	1.82466	1	369.884	82.5015	217.61	0	4	NA	2	4	1	0.945495	low
TCGA-CV-6940	2.20274	1	78.6095	304.112	120.294	1	1	NA	1	2	0	1.41864	high
TCGA-CV-6941	0.936986	1	167.112	75.9819	178.986	0	3	NA	0	3	1	1.08239	high
TCGA-CV-6942	11.7315	0	290.912	38.8322	133.559	1	2	NA	4	2	0	0.855347	low
TCGA-CV-6943	1.64932	1	497.956	54.8024	513.455	1	3	NA	4	3	1	0.948264	low
TCGA-CV-6945	1.00274	1	233.067	63.885	218.962	0	4	NA	2	4	1	1.01455	low
TCGA-CV-6948	3.53151	1	428.222	144.514	265.112	1	4	NA	3	4	0	1.00402	low
TCGA-CV-6950	1.25753	1	42.9867	328.611	481.955	1	4	NA	2	3	1	1.95696	high
TCGA-CV-6951	2.50685	1	212.132	345.223	46.2712	0	4	NA	2	4	1	1.0265	high
TCGA-CV-6952	0.506849	1	91.637	130.755	426.216	1	3	NA	2	3	0	1.47175	high
TCGA-CV-6953	4.49589	1	634.002	3.12511	603.198	1	3	NA	0	3	0	0.677079	low
TCGA-CV-6954	5.48493	1	56.3901	28.8626	321.567	0	4	NA	4	4	1	1.32008	high
TCGA-CV-6955	0.915068	1	283.127	4.41893	47.1096	1	2	NA	4	2	0	0.593102	low
TCGA-CV-6956	0.594521	1	121.598	417.662	61.927	1	4	NA	1	3	1	1.22882	high
TCGA-CV-6959	0.70137	1	411.445	1056.65	313.042	0	3	NA	0	3	1	1.30733	high
TCGA-CV-6960	2.36164	1	190.964	40.6787	141.389	0	3	NA	0	3	1	0.948464	low
TCGA-CV-6961	0.208219	1	551.774	1156.39	2003.64	0	2	NA	0	2	1	1.58888	high
TCGA-CV-6962	0.345205	1	422.211	13.7045	72.3167	1	3	NA	4	4	1	0.647457	low
TCGA-CV-7089	5.40274	1	293.238	6.51287	30.7932	1	4	NA	2	4	1	0.578768	low
TCGA-CV-7090	14.389	0	237.275	4.5193	583.044	0	2	NA	4	2	1	0.861798	low
TCGA-CV-7091	9.26301	0	650.924	45.5278	228.764	0	1	NA	0	1	1	0.786716	low
TCGA-CV-7095	1.56712	1	260.845	200.149	386.078	1	4	NA	4	2	0	1.21993	high
TCGA-CV-7097	1.05479	1	48.79	944.03	2659.75	0	3	NA	4	2	1	2.70872	high
TCGA-CV-7099	0.665753	1	206.793	2.02049	1159.03	1	2	NA	4	2	0	0.906278	low
TCGA-CV-7100	0.750685	1	176.479	32.0047	52.6439	1	2	NA	1	2	1	0.823795	low
TCGA-CV-7101	0.438356	1	625.602	47.4592	423.164	1	2	NA	4	2	1	0.865322	low
TCGA-CV-7102	0.153425	1	224.264	478.812	597.529	1	3	NA	2	3	0	1.47953	high
TCGA-CV-7103	4.3589	1	473.121	623.25	370.901	0	2	NA	2	2	1	1.21957	high
TCGA-CV-7104	1.07671	1	229.916	1343.61	1442.79	0	4	NA	2	2	0	1.86859	high
TCGA-CV-7177	1.81644	1	268.415	111.731	308.884	1	1	NA	4	2	0	1.09948	high
TCGA-CV-7178	5.93425	1	181.899	461.366	638.391	1	4	NA	2	4	0	1.55449	high
TCGA-CV-7180	0.89589	1	187.706	23.6356	25.0892	0	2	NA	4	2	1	0.713365	low
TCGA-CV-7183	10.9068	0	279.716	3.24193	44.5244	0	2	NA	0	2	1	0.573523	low
TCGA-CV-7235	6.43014	0	111.514	98.57	518.745	1	3	NA	0	2	1	1.4018	high
TCGA-CV-7236	0.394521	1	244.301	76.5786	751.452	1	4	NA	2	3	0	1.20882	high
TCGA-CV-7238	7.47123	0	280.582	732.163	389.79	1	2	NA	0	2	0	1.4	high
TCGA-CV-7242	3	0	471.41	93.6151	36.8334	0	3	NA	0	2	0	0.720432	low
TCGA-CV-7245	2.18356	0	264.018	30.8591	75.8964	1	3	NA	0	4	1	0.78946	low
TCGA-CV-7247	1.58082	1	125.515	900.436	124.742	0	2	NA	0	3	1	1.46512	high
TCGA-CV-7248	1.4274	1	437.862	63.975	291.987	1	4	NA	2	4	0	0.920588	low
TCGA-CV-7250	7.94521	1	134.466	6.11865	357.544	1	3	NA	0	4	1	0.939758	low
TCGA-CV-7252	0.413699	1	34.1556	34.1552	623.721	1	3	NA	0	4	0	1.63386	high
TCGA-CV-7253	0.989041	1	674.357	109.114	75.6273	0	2	NA	0	4	1	0.746092	low
TCGA-CV-7254	3.99726	1	191.458	175.075	269.267	0	2	NA	4	2	1	1.22334	high
TCGA-CV-7255	0.175342	1	130.06	101.425	375.524	0	2	NA	0	4	0	1.30355	high
TCGA-CV-7261	4.14247	0	147.301	105.215	434.886	0	3	NA	0	4	1	1.29985	high
TCGA-CV-7263	1.53425	1	98.8298	415.912	725.049	1	2	NA	4	2	1	1.78001	high
TCGA-CV-7406	4.78904	1	691.773	830.069	406.664	0	2	NA	0	2	1	1.17654	high
TCGA-CV-7407	2.96164	1	157.294	19.1792	323.381	1	2	NA	4	2	0	1.0135	low
TCGA-CV-7410	17.5808	1	674.017	10.8604	185.194	0	2	NA	1	2	1	0.646475	low
TCGA-CV-7411	7.44384	1	445.342	28.8784	230.284	1	4	NA	0	4	0	0.811123	low
TCGA-CV-7413	0.805479	1	65.621	15.712	6703.42	1	2	NA	0	2	0	1.79069	high
TCGA-CV-7414	0.0383562	1	460.101	128.323	142.238	1	3	NA	2	4	1	0.897562	low
TCGA-CV-7415	1.90411	1	246.846	88.5492	754.968	0	3	NA	2	4	1	1.22742	high
TCGA-CV-7416	2.09041	1	275.129	27.1138	551.884	0	4	NA	NA	4	0	1.00357	low
TCGA-CV-7418	2.16164	1	246.921	254.774	299.269	1	4	NA	2	4	1	1.22741	high
TCGA-CV-7421	0.00547945	1	365.699	1841.05	268.286	1	4	NA	0	4	1	1.40222	high
TCGA-CV-7422	2.8411	1	61.1338	84.9709	718.243	0	4	NA	1	4	0	1.63563	high
TCGA-CV-7423	8.38082	1	127.207	137.655	259.182	1	2	NA	4	2	1	1.29185	high
TCGA-CV-7424	1.2411	1	75.9367	110.089	431.314	1	4	NA	2	3	1	1.50388	high
TCGA-CV-7425	4.70685	1	88.0708	16.978	330.667	1	3	NA	4	3	0	1.13528	high
TCGA-CV-7427	13.0411	1	267.882	14.0534	610.721	1	2	NA	4	2	0	0.950619	low
TCGA-CV-7428	4.57808	1	134.408	16.7603	311.328	0	4	NA	2	4	1	1.0274	high
TCGA-CV-7429	0.293151	1	84.9199	146.564	150.435	0	3	NA	2	4	1	1.31978	high
TCGA-CV-7430	1.35616	1	372.865	64.1952	130.99	0	3	NA	0	4	1	0.85703	low
TCGA-CV-7432	7.0411	1	481.719	1.04812	32.1292	1	3	NA	0	2	1	0.448871	low
TCGA-CV-7433	1.64658	1	421.848	77.8692	1724.86	0	4	NA	2	4	1	1.20319	high
TCGA-CV-7434	0.59726	1	12.141	3.72021	120.689	1	3	NA	1	4	1	1.2823	high
TCGA-CV-7435	12.8219	1	542.611	184.351	788.172	0	4	NA	2	3	0	1.13508	high
TCGA-CV-7437	1.3863	1	345.433	668.769	144.602	1	2	NA	4	2	1	1.16092	high
TCGA-CV-7438	0.531507	1	409.673	752.411	307.24	1	2	NA	4	1	0	1.25425	high
TCGA-CV-7440	1.84932	1	53.1845	1.80674	1436.09	0	2	NA	4	2	1	1.2357	high
TCGA-CV-7446	2.99452	1	122.945	84.9748	691.38	1	2	NA	2	2	1	1.40204	high
TCGA-CV-7568	2.53973	1	352.409	524.761	127.423	0	4	NA	4	4	0	1.10481	high
TCGA-CV-A45O	2.33151	0	315.67	8.09426	590.466	0	3	NA	NA	NA	1	0.860963	low
TCGA-CV-A45P	1.75068	0	326.469	76.6897	81.7173	1	2	1	0	1	0	0.845778	low
TCGA-CV-A45Q	14.1151	1	74.1371	6.06401	44.2001	1	4	NA	NA	NA	0	0.808552	low
TCGA-CV-A45R	15.0137	0	286.659	314.588	83.8372	0	3	1	1	2	1	1.0291	high
TCGA-CV-A45T	13.3041	1	227.249	178.7	1670.16	1	2	1	0	1	0	1.50767	high
TCGA-CV-A45U	2.95616	1	682.02	178.371	142.315	0	4	1	2	4	1	0.856997	low
TCGA-CV-A45V	0.0876712	1	108.633	31.5045	231.512	1	4	1	0	4	0	1.10988	high
TCGA-CV-A45W	3.83014	1	372.296	410.49	367.694	1	3	1	0	2	1	1.22132	high
TCGA-CV-A45X	0.542466	1	189.443	29.3423	1862.58	0	4	1	2	2	1	1.29051	high
TCGA-CV-A45Y	7.40548	1	294.372	370.418	893.086	0	4	1	0	4	1	1.42868	high
TCGA-CV-A45Z	4.01644	1	370.587	100.19	363.957	1	2	1	0	1	1	1.03521	high
TCGA-CV-A460	5.03562	1	93.4775	171.355	424.739	1	4	1	2	1	1	1.51184	high
TCGA-CV-A461	5.65479	1	1023.47	16.7137	179.913	1	3	NA	NA	NA	1	0.616978	low
TCGA-CV-A463	0.0630137	1	492.766	15.6519	83.2516	1	4	1	0	4	0	0.647407	low
TCGA-CV-A464	4.71781	0	213.956	616.637	32.0837	0	4	1	0	3	1	1.04573	high
TCGA-CV-A465	0.589041	1	247.751	197.976	53.1275	0	2	1	0	3	1	0.947214	low
TCGA-CV-A468	1.27123	1	409.448	268.907	519.02	0	3	1	2	4	1	1.19221	high
TCGA-CV-A6JD	0.49863	1	392.425	15.0957	73.4565	1	4	NA	NA	NA	0	0.666135	low
TCGA-CV-A6JE	2.94521	0	193.741	1.54022	126.438	1	2	NA	NA	NA	1	0.670438	low
TCGA-CV-A6JM	0.531507	1	177.927	8.63742	204.784	1	4	NA	NA	NA	1	0.85152	low
TCGA-CV-A6JN	2.48219	0	192.474	16.5458	60.5498	0	2	NA	NA	NA	1	0.764611	low
TCGA-CV-A6JO	0.539726	1	170.866	12.2851	506.296	1	4	1	2	3	1	1.00626	low
TCGA-CV-A6JT	2.33425	0	174.059	283.471	68.8762	1	2	1	0	2	1	1.10267	high
TCGA-CV-A6JU	0.30137	0	721.074	631.048	269.001	0	4	1	0	4	0	1.06866	high
TCGA-CV-A6JY	1.76986	0	232.782	9.1348	74.774	1	4	1	0	4	1	0.707519	low
TCGA-CV-A6JZ	1.95616	0	409.208	15.2035	549.151	1	4	1	0	2	1	0.863028	low
TCGA-CV-A6K0	1.66027	0	216.528	426.835	251.585	0	2	1	0	1	1	1.31065	high
TCGA-CV-A6K1	1.87671	0	119.309	13.9035	50.2969	1	4	1	0	4	1	0.811069	low
TCGA-CV-A6K2	0.868493	1	238.258	38.0389	452.042	1	2	1	0	4	1	1.04759	high
TCGA-CX-7082	0.030137	1	541.348	347.265	176.479	1	2	NA	2	2	1	1.00204	low
TCGA-CX-7085	0.879452	0	493.479	367.499	1267	1	3	NA	0	1	0	1.33817	high
TCGA-CX-7086	1.56986	0	242.981	8.57068	54.182	0	4	NA	1	3	1	0.66744	low
TCGA-CX-7219	2.86301	0	264.291	55.1233	1368.94	0	4	NA	2	4	1	1.23951	high
TCGA-CX-A4AQ	4.26027	0	637.745	387.615	151.775	0	4	1	2	2	1	0.960401	low
TCGA-D6-6515	1.10411	1	115.853	120.317	4657.92	1	2	NA	0	2	0	1.90755	high
TCGA-D6-6516	2.11781	0	435.79	17.3793	34.7723	1	3	NA	0	1	1	0.599802	low
TCGA-D6-6517	0.8	0	102.084	15.6794	457.54	0	3	NA	0	3	1	1.13861	high
TCGA-D6-6823	1.92055	0	129.187	14.9524	90.4926	0	3	NA	0	2	1	0.868375	low
TCGA-D6-6824	0.210959	0	215.751	136.512	290.448	0	4	NA	0	4	1	1.16993	high
TCGA-D6-6825	1.34521	0	147.151	175.208	334.662	1	3	NA	0	1	1	1.33254	high
TCGA-D6-6826	0.953425	1	232.293	27.4388	672.354	1	4	NA	2	4	0	1.06997	high
TCGA-D6-6827	1.55616	0	299.994	264.945	63.052	0	3	NA	0	1	0	0.961977	low
TCGA-D6-8568	2.07945	0	154.713	547.563	563.116	1	2	1	0	2	1	1.61485	high
TCGA-D6-8569	2.10959	0	190.632	80.4313	73.6359	0	2	1	0	2	1	0.941696	low
TCGA-D6-A4Z9	1.47671	0	474.253	98.343	268.378	0	4	1	2	2	1	0.940607	low
TCGA-D6-A4ZB	1.03014	0	411.907	34.4033	92.403	0	3	1	0	3	1	0.74549	low
TCGA-D6-A6EK	2.39726	0	419.149	4.71225	34.8526	1	4	1	1	2	1	0.527348	low
TCGA-D6-A6EM	0.635616	0	641.196	415.405	671.842	1	3	1	1	2	0	1.17894	high
TCGA-D6-A6EN	1.88219	0	447.513	9.85616	128.591	1	3	1	1	2	1	0.665764	low
TCGA-D6-A6EO	2.07945	0	68.2266	6.78933	69.6088	0	4	1	0	4	1	0.883604	low
TCGA-D6-A6EP	1.16164	0	409.01	577.043	1.09425	1	3	1	0	3	1	0.624296	low
TCGA-D6-A6EQ	1.00822	0	201.732	116.973	133.016	0	4	1	1	4	1	1.05081	high
TCGA-D6-A6ES	1.06575	0	211.473	68.5606	352.17	0	4	1	0	4	1	1.11268	high
TCGA-D6-A74Q	1.94521	0	374.396	8.43257	164.641	1	4	1	0	4	1	0.70317	low
TCGA-DQ-5624	4.87123	0	147.705	348.621	2381.71	0	4	NA	4	0	0	1.87514	high
TCGA-DQ-5625	3.10411	1	693.168	907.984	232.95	0	2	NA	4	0	0	1.10351	high
TCGA-DQ-5629	2.57808	1	476.848	50.9727	98.659	1	4	NA	4	0	1	0.762289	low
TCGA-DQ-5630	2.82192	0	208.754	338.342	1071.87	1	3	NA	4	0	1	1.55948	high
TCGA-DQ-5631	1.50137	1	265.708	51.009	65.7169	0	4	NA	4	0	1	0.819454	low
TCGA-DQ-7588	1.16986	1	160.363	70.7925	36.61	1	3	NA	4	0	1	0.878671	low
TCGA-DQ-7591	1.70411	0	746.338	81.8849	169.155	1	4	NA	4	0	1	0.785378	low
TCGA-DQ-7592	3.13151	0	123.162	348.461	215.282	0	4	NA	4	0	1	1.41483	high
TCGA-F7-7848	3.09863	0	360.992	49.722	155.496	0	4	1	1	4	1	0.857199	low
TCGA-F7-8298	2.72603	0	322.955	43.9395	167.078	0	1	1	0	1	1	0.873871	low
TCGA-F7-8489	1.80274	0	314.025	11.0124	327.676	0	2	1	0	2	1	0.823373	low
TCGA-F7-A50G	1.68767	0	241.509	37.8958	113.503	1	NA	1	1	3	1	0.86884	low
TCGA-F7-A50I	0.252055	0	101.539	31.0406	437.793	1	NA	1	0	4	1	1.22365	high
TCGA-F7-A50J	2.59452	0	165.649	24.0545	208.899	1	NA	1	0	3	0	0.970059	low
TCGA-F7-A61S	1.57808	0	111.585	4.83781	63.6434	1	NA	1	0	3	1	0.760028	low
TCGA-F7-A61V	2.07945	0	358.362	176.276	32.9671	0	NA	1	0	2	1	0.811034	low
TCGA-F7-A61W	0.0383562	0	94.9327	83.7672	29.0691	0	NA	1	2	2	1	0.972888	low
TCGA-F7-A620	1.48767	0	341.852	136.985	224.645	0	NA	1	1	3	1	1.0245	high
TCGA-F7-A622	0.983562	1	63.6887	143.085	70.3075	1	NA	1	4	3	1	1.26528	high
TCGA-F7-A623	1.68767	0	171.497	5.44216	90.2884	1	NA	1	2	1	1	0.73434	low
TCGA-F7-A624	1.03562	0	269.159	7.56264	173.423	1	NA	1	4	2	1	0.751532	low
TCGA-H7-7774	1.11507	0	264.953	6.87305	35.3019	1	3	NA	0	4	0	0.605428	low
TCGA-H7-8501	1.26301	0	85.1751	15.7495	432.174	0	4	1	1	4	1	1.17511	high
TCGA-H7-8502	1.25479	0	392.627	9.03697	320.448	0	4	1	2	4	1	0.766046	low
TCGA-H7-A76A	1.74521	0	1766.72	25.0825	363.873	0	4	0	2	0	1	0.630384	low
TCGA-HD-7229	2.8137	0	344.038	148.749	117.382	0	4	NA	0	4	1	0.947701	low
TCGA-HD-7753	2.3726	0	229.121	27.0694	296.688	1	2	NA	0	1	1	0.960792	low
TCGA-HD-7754	2.14521	0	1227.38	26.354	1617.39	1	4	NA	2	2	1	0.836714	low
TCGA-HD-7831	1.8274	0	184.262	726.555	280.399	1	3	NA	2	2	1	1.46527	high
TCGA-HD-7832	2.29041	0	274.963	10.7445	213.837	0	4	NA	0	4	1	0.798331	low
TCGA-HD-8224	1.22192	1	354.859	1629.89	431.352	1	3	1	2	3	1	1.48211	high
TCGA-HD-8314	1.83562	0	585.247	531.243	657.235	0	3	NA	1	1	1	1.23394	high
TCGA-HD-8634	1.05479	1	170.67	45.6502	58.4365	0	1	0	0	1	0	0.87611	low
TCGA-HD-8635	1.90411	0	688.708	867.371	202.549	0	3	0	1	1	0	1.07887	high
TCGA-HD-A4C1	0.030137	0	516.608	3.08392	74.8376	0	4	0	2	4	0	0.535644	low
TCGA-HD-A633	1.15342	0	118.513	15.5899	11406.6	1	4	0	0	4	1	1.69322	high
TCGA-HD-A634	0.356164	1	1396.75	11.0656	40.8371	0	3	0	2	3	1	0.453511	low
TCGA-HD-A6HZ	0.30411	0	141.699	232.523	80.3331	1	2	0	1	2	0	1.14903	high
TCGA-HD-A6I0	0.575342	0	358.866	4.8341	62.1317	0	3	0	1	4	1	0.589547	low
TCGA-HL-7533	2.89589	0	451.539	1.00756	131.743	1	4	NA	NA	NA	1	0.546615	low
TCGA-IQ-7630	1.32877	0	152.692	14.7309	522.115	0	3	1	0	2	1	1.05584	high
TCGA-IQ-7631	3.21096	0	618.998	50.9767	85.3048	0	2	NA	0	2	0	0.706919	low
TCGA-IQ-7632	1.20822	0	580.725	10.7095	60.9973	1	4	1	0	4	0	0.575486	low
TCGA-IQ-A61E	3.14247	0	115.764	87.9452	270.42	0	3	0	0	3	0	1.25822	high
TCGA-IQ-A61G	0.986301	0	359.402	12.7845	149.953	0	4	0	2	4	1	0.732601	low
TCGA-IQ-A61H	3.11781	0	738.48	348.264	430.196	1	2	0	0	2	1	1.05554	high
TCGA-IQ-A61I	0.00547945	1	873.69	331.162	100.925	1	4	1	2	1	1	0.834626	low
TCGA-IQ-A61J	2.79726	0	187.466	399.727	312.136	0	4	1	2	2	1	1.38055	high
TCGA-IQ-A61O	1.15342	1	38.8208	105.382	1927.82	0	4	0	2	2	1	2.10617	high
TCGA-IQ-A6SG	1.5863	0	133.395	3.97588	196.488	0	3	1	0	3	0	0.833432	low
TCGA-IQ-A6SH	1.29041	0	17.3201	279.365	455.416	0	4	1	1	2	1	2.30211	high
TCGA-KU-A66S	1.11233	1	195.06	22.1559	149.763	1	3	0	1	1	0	0.887854	low
TCGA-KU-A66T	1.51233	0	386.535	8.95073	1869.93	0	4	0	0	4	0	0.971557	low
TCGA-KU-A6H7	1.60548	0	841.419	5.49071	18.5891	0	4	1	2	2	0	0.424966	low
TCGA-KU-A6H8	0.89589	1	474.414	6088.2	59.6831	0	1	1	2	2	1	1.25051	high
TCGA-MT-A51W	1.19726	0	174.357	11.1338	143.691	0	1	1	0	1	0	0.838323	low
TCGA-MT-A51X	0.663014	0	126.458	147.888	84.7023	0	4	1	2	1	1	1.12452	high
TCGA-MT-A67A	2.50411	0	145.044	28.5396	45.7958	1	1	0	0	1	0	0.832724	low
TCGA-MT-A67D	0.153425	0	192.647	56.2532	4950.38	0	2	1	0	2	1	1.57877	high
TCGA-MT-A67F	1.05205	0	342.634	0.11676	893.091	0	4	0	0	4	0	0.698547	low
TCGA-MT-A7BN	1.28493	0	358.706	644.075	923.803	1	4	NA	NA	NA	1	1.46764	high
TCGA-MZ-A5BI	0.594521	1	324.345	331.587	117.11	0	4	NA	NA	NA	1	1.05389	high
TCGA-MZ-A6I9	1.33973	1	1141.8	1832.51	12.1216	1	4	NA	NA	NA	1	0.73239	low
TCGA-MZ-A7D7	1.49863	0	100.844	30.2132	26.28	0	4	0	2	3	1	0.842925	low
TCGA-P3-A5Q5	2.49315	0	1057.13	7.60771	2574.63	0	4	0	2	2	1	0.80255	low
TCGA-P3-A5Q6	1.31507	1	229.755	85.4963	243.083	0	3	0	2	4	1	1.0674	high
TCGA-P3-A5QA	5.97808	0	72.3681	554.385	772.467	0	2	0	4	1	1	1.98428	high
TCGA-P3-A5QE	4.27123	0	597.087	10.0469	10.8311	0	3	0	1	2	1	0.455365	low
TCGA-P3-A5QF	0.90411	1	1783.63	7.26439	456.818	0	4	0	2	4	1	0.56648	low
TCGA-P3-A6SW	3.06849	0	329.837	48.1289	74.665	0	4	0	3	3	1	0.790175	low
TCGA-P3-A6SX	3.91781	1	102.483	429.936	21.5457	1	4	0	1	2	1	1.11506	high
TCGA-P3-A6T0	1.58356	0	234.375	5.06066	77.5075	0	4	0	0	4	0	0.66819	low
TCGA-P3-A6T2	6.29589	0	95.6489	11.0774	76.5197	0	2	0	2	3	1	0.876595	low
TCGA-P3-A6T3	1.58082	1	334.478	25.7913	281.922	0	4	0	2	3	1	0.874922	low
TCGA-P3-A6T4	0.169863	1	244.015	32.6254	296.606	0	4	0	1	4	1	0.968186	low
TCGA-P3-A6T5	2.41644	1	523.656	9.04784	135.691	1	4	0	0	4	0	0.642344	low
TCGA-P3-A6T6	1.08219	1	1130.42	103.95	47.7535	0	4	0	4	4	1	0.624807	low
TCGA-P3-A6T7	1.33425	1	83.4706	2.26363	43.4257	0	3	0	2	3	1	0.718285	low
TCGA-P3-A6T8	1.09589	0	339.858	443.99	146.274	0	4	0	2	4	1	1.112	high
TCGA-QK-A64Z	1.75616	1	115.611	18.624	90.4302	1	2	0	4	4	0	0.911104	low
TCGA-QK-A652	1.76712	0	208.304	669.296	124.437	0	2	0	1	1	1	1.26888	high
TCGA-QK-A6IF	1.92877	0	968.992	197.881	53.6046	0	4	NA	NA	NA	1	0.706959	low
TCGA-QK-A6IG	0.608219	1	80.2451	60.2173	894.386	1	2	1	1	2	1	1.52728	high
TCGA-QK-A6IH	1.78904	0	189.078	97.5904	134.512	1	4	1	2	4	0	1.04483	high
TCGA-QK-A6II	0.778082	1	558.166	36.4834	3794.88	0	3	1	2	4	1	1.15315	high
TCGA-QK-A6IJ	1.06027	0	343.285	3.4568	97.4023	1	2	1	1	2	1	0.611879	low
TCGA-QK-A6V9	2.28219	0	948.798	308.964	76.7509	0	2	1	4	2	1	0.78439	low
TCGA-QK-A6VB	1.75616	0	307.541	12.4943	98.665	1	4	1	0	4	1	0.714917	low
TCGA-QK-A6VC	1.64384	0	392.487	31.8014	336.134	1	4	1	1	4	0	0.886194	low
TCGA-QK-A8Z7	1.07397	0	463.755	38.8617	121.792	0	4	1	2	4	1	0.764338	low
TCGA-QK-A8Z8	0.468493	1	248.532	16.7602	14.9946	0	4	2	1	3	0	0.60538	low
TCGA-QK-A8Z9	1.23014	1	158.217	126.364	926.851	0	4	1	2	4	1	1.44658	high
TCGA-QK-A8ZA	1.01644	1	279.204	105.88	30.1142	0	4	0	2	2	1	0.796942	low
TCGA-QK-A8ZB	1.48493	0	145.402	223.741	5201.84	1	4	1	0	4	1	1.98262	high
TCGA-QK-AA3J	1.27671	0	1460.26	84.5301	26.2054	1	1	1	0	1	1	0.533918	low
TCGA-QK-AA3K	0.693151	0	88.3904	15.5635	133.203	0	4	0	2	3	1	0.99561	low
TCGA-RS-A6TO	1.06027	1	143.4	56.3442	655.833	1	4	1	2	4	0	1.28441	high
TCGA-RS-A6TP	1.4137	0	1012.15	0	57.8811	0	2	1	0	2	1	0.379658	low
TCGA-T2-A6WX	0.572603	1	242.604	1.20027	139.165	1	3	NA	NA	NA	0	0.636154	low
TCGA-T2-A6WZ	1.32603	1	428.311	153.228	100.849	0	4	NA	2	2	1	0.889137	low
TCGA-T2-A6X0	0.591781	0	1422.89	512.803	60.2321	0	4	NA	NA	0	1	0.738817	low
TCGA-T2-A6X2	2.70411	0	208.818	7.69877	170.148	1	3	0	0	3	1	0.793128	low
TCGA-T3-A92M	1.14247	0	170.33	24.4281	960.593	0	4	0	2	4	1	1.18375	high
TCGA-T3-A92N	0.260274	1	25.676	1.37269	333.694	1	4	0	2	2	1	1.162	high
TCGA-TN-A7HI	1.12877	0	829.586	4036.23	73.2234	0	1	1	2	2	1	1.08517	high
TCGA-TN-A7HJ	1.10411	0	597.805	20.6902	407.681	0	3	1	2	4	1	0.791079	low
TCGA-TN-A7HL	1.69589	0	685.499	229.497	509.882	0	4	1	2	3	1	1.04486	high
TCGA-UF-A718	5.4	0	296.692	56.5042	78.2569	1	4	1	0	4	1	0.828603	low
TCGA-UF-A719	4.55616	0	371.894	2.97114	105.285	0	3	1	0	2	1	0.599464	low
TCGA-UF-A71A	0.235616	1	29.915	87.1965	63.3332	1	4	1	2	4	1	1.38149	high
TCGA-UF-A71B	4.12603	0	64.6828	76.8646	121.961	0	4	1	0	4	1	1.26165	high
TCGA-UF-A71D	4.00274	0	211.542	13.0721	118.746	0	4	1	0	4	0	0.797954	low
TCGA-UF-A71E	4.12055	1	1268.15	58.6804	73.5996	1	4	1	0	4	1	0.603714	low
TCGA-UF-A7J9	3.72055	0	477.906	1027.87	283.118	1	4	1	0	4	1	1.24498	high
TCGA-UF-A7JA	6.20548	0	328.354	106.168	324.615	1	4	1	1	4	0	1.05354	high
TCGA-UF-A7JC	1.49589	1	290.881	12.5535	126.423	0	3	1	2	3	1	0.748059	low
TCGA-UF-A7JD	2.02466	1	101.226	437.837	4834.88	1	4	1	2	4	1	2.29527	high
TCGA-UF-A7JF	4.61918	0	559.804	23.6743	257.824	1	4	1	2	4	1	0.766382	low
TCGA-UF-A7JH	2.45479	0	98.19	431.831	437.844	0	4	1	0	4	1	1.67389	high
TCGA-UF-A7JJ	1.50411	0	411.396	21.992	1408.21	1	4	1	0	4	1	1.01852	low
TCGA-UF-A7JK	1.16164	1	145.166	74.6498	352.718	0	4	1	2	4	1	1.21844	high
TCGA-UF-A7JO	1.72877	1	171.914	16.0785	789.02	1	4	1	0	4	0	1.09817	high
TCGA-UF-A7JS	1.86301	1	200.143	211.369	203.185	0	4	1	2	4	1	1.19321	high
TCGA-UF-A7JT	2.72055	1	104.634	23.548	677.921	1	4	1	0	4	0	1.24908	high
TCGA-UF-A7JV	0.246575	1	129.915	7.58895	1309.22	1	4	1	2	4	0	1.15079	high
TCGA-UP-A6WW	1.41918	0	778.523	124.062	170.864	0	4	NA	NA	NA	1	0.817928	low
TCGA-WA-A7GZ	1.71233	1	49.9879	221.4	925.591	0	2	NA	0	2	1	1.97447	high
TCGA-WA-A7H4	1.2137	0	167.536	428.223	345.786	1	2	NA	0	2	1	1.4453	high

## Sheet: Validation dataset
id	futime(years)	fustat	LIPE	ADCY2	OLR1	age_at_initial_pathologic_diagnosis	clinical_stage	pathologic_M	pathologic_N	pathologic_T	gender.demographic	riskScore	risk
TCGA-BA-4075	0.775342	1	84.2906	94.811	3300.26	0	4	1	0	3	1	1.89646	high
TCGA-BA-4075.1	0.775342	1	84.2906	94.811	3300.26	0	4	1	0	3	1	1.89646	high
TCGA-BA-4076	1.13699	1	33.1012	30.7435	1999	0	4	NA	4	0	1	1.89831	high
TCGA-BA-4077	3.10685	1	495.478	42.5581	217.997	0	4	1	0	4	0	0.82261	low
TCGA-BA-4078	0.756164	1	557.188	1208.42	120.298	1	4	NA	NA	NA	1	1.09567	high
TCGA-BA-5152	3.52877	0	416.362	8.78218	3929.51	0	4	1	0	4	1	1.0537	high
TCGA-BA-5152.1	3.52877	0	416.362	8.78218	3929.51	0	4	1	0	4	1	1.0537	high
TCGA-BA-5555	1.42466	0	209.039	15.1393	90.6485	0	4	NA	2	3	1	0.784463	low
TCGA-BA-5556	1.9863	0	238.306	10.9678	86.4527	0	2	NA	0	2	0	0.731739	low
TCGA-BA-5556.1	1.9863	0	238.306	10.9678	86.4527	0	2	NA	0	2	0	0.731739	low
TCGA-BA-5557	1.70685	0	147.847	30.4247	7749.44	0	4	NA	1	1	0	1.65325	high
TCGA-BA-5558	5.46575	0	144.38	3.89368	188.282	1	4	NA	4	0	1	0.813193	low
TCGA-BA-5559	5.70685	1	1045.79	1019.12	586.901	1	4	NA	4	0	1	1.15779	high
TCGA-BA-5559.1	5.70685	1	1045.79	1019.12	586.901	1	4	NA	4	0	1	1.15779	high
TCGA-BA-6868	1.29315	1	407.617	52.7366	3457.14	0	4	NA	4	0	1	1.27137	high
TCGA-BA-6871	0.29589	1	86.4502	82.2784	891.41	1	4	NA	4	0	1	1.55792	high
TCGA-BA-6872	1.05205	1	74.6715	7.17957	123.87	0	4	NA	4	0	1	0.940782	low
TCGA-BA-6872.1	1.05205	1	74.6715	7.17957	123.87	0	4	NA	4	0	1	0.940782	low
TCGA-BA-6872.2	1.05205	1	74.6715	7.17957	123.87	0	4	NA	4	0	1	0.940782	low
TCGA-BA-7269	3.48767	0	85.4245	49.4783	50.6003	0	3	NA	1	2	1	1.00625	low
TCGA-BA-A4IG	2.34247	0	669.844	9.837	69.9885	1	4	0	4	1	1	0.563091	low
TCGA-BA-A4IH	1.70411	0	555.486	100.3	69.814	0	4	1	1	2	1	0.762252	low
TCGA-BA-A4IH.1	1.70411	0	555.486	100.3	69.814	0	4	1	1	2	1	0.762252	low
TCGA-BA-A6D8	2.32877	0	408.04	97.1784	27.2744	0	4	1	2	4	1	0.717931	low
TCGA-BA-A6DB	0.591781	0	155.206	827.287	106.056	0	2	1	0	1	0	1.35662	high
TCGA-BA-A6DB.1	0.591781	0	155.206	827.287	106.056	0	2	1	0	1	0	1.35662	high
TCGA-BA-A6DD	0.473973	1	255.888	3.4265	53.0273	0	4	1	2	4	1	0.601139	low
TCGA-BA-A6DD.1	0.473973	1	255.888	3.4265	53.0273	0	4	1	2	4	1	0.601139	low
TCGA-BA-A6DE	1.20548	0	371.119	37.7109	23.8308	1	3	1	0	2	0	0.645483	low
TCGA-BA-A6DI	0.920548	1	206.113	76.3169	73.028	1	3	1	4	0	1	0.919407	low
TCGA-BA-A6DI.1	0.920548	1	206.113	76.3169	73.028	1	3	1	4	0	1	0.919407	low
TCGA-BA-A6DJ	1.11507	1	398.019	9.68335	263.942	1	4	1	2	4	1	0.749809	low
TCGA-BA-A6DJ.1	1.11507	1	398.019	9.68335	263.942	1	4	1	2	4	1	0.749809	low
TCGA-BA-A8YP	1.36712	0	554.491	104.088	674.61	0	4	1	3	4	1	1.03516	high
TCGA-BB-4217	0.512329	0	402.306	41.2503	116.147	1	4	1	2	4	1	0.788529	low
TCGA-BB-4224	0.761644	0	117.632	44.0753	152.243	0	3	NA	2	2	1	1.07248	high
TCGA-BB-4224.1	0.761644	0	117.632	44.0753	152.243	0	3	NA	2	2	1	1.07248	high
TCGA-BB-4225	0.4	0	1503.98	312.34	237.052	1	4	NA	4	0	1	0.825789	low
TCGA-BB-4225.1	0.4	0	1503.98	312.34	237.052	1	4	NA	4	0	1	0.825789	low
TCGA-BB-4225.2	0.4	0	1503.98	312.34	237.052	1	4	NA	4	0	1	0.825789	low
TCGA-BB-8596	5.92055	0	131.471	197.736	2007.23	1	4	0	4	4	0	1.75833	high
TCGA-BB-8596.1	5.92055	0	131.471	197.736	2007.23	1	4	0	4	4	0	1.75833	high
TCGA-BB-8596.2	5.92055	0	131.471	197.736	2007.23	1	4	0	4	4	0	1.75833	high
TCGA-BB-A5HZ	2.26575	0	77.9908	9.98161	61.9169	1	4	1	1	4	1	0.880522	low
TCGA-BB-A5HZ.1	2.26575	0	77.9908	9.98161	61.9169	1	4	1	1	4	1	0.880522	low
TCGA-BB-A6UM	1.07671	0	834.246	1.57101	44.8563	0	3	0	2	1	1	0.427769	low
TCGA-BB-A6UO	0.734247	1	65.4577	6.58005	1213.06	0	4	0	2	4	0	1.29937	high
TCGA-CN-4723	4.65479	0	190.525	19.3817	294.496	1	4	NA	0	4	1	0.961748	low
TCGA-CN-4723.1	4.65479	0	190.525	19.3817	294.496	1	4	NA	0	4	1	0.961748	low
TCGA-CN-4725	3.16986	0	134.357	367.334	58.4421	0	2	NA	0	2	1	1.17588	high
TCGA-CN-4725.1	3.16986	0	134.357	367.334	58.4421	0	2	NA	0	2	1	1.17588	high
TCGA-CN-4726	0.389041	1	60.9095	42.5473	620.066	1	4	NA	2	3	1	1.48174	high
TCGA-CN-4726.1	0.389041	1	60.9095	42.5473	620.066	1	4	NA	2	3	1	1.48174	high
TCGA-CN-4728	4.72329	0	302.947	538.834	3555.09	0	4	NA	2	3	1	1.78423	high
TCGA-CN-4729	1.07397	0	385.98	52.6595	196.326	1	4	NA	1	2	1	0.877306	low
TCGA-CN-4729.1	1.07397	0	385.98	52.6595	196.326	1	4	NA	1	2	1	0.877306	low
TCGA-CN-4730	2.23836	0	43.4466	11.8456	33.5715	1	4	NA	1	4	1	0.937345	low
TCGA-CN-4730.1	2.23836	0	43.4466	11.8456	33.5715	1	4	NA	1	4	1	0.937345	low
TCGA-CN-4733	4.34521	0	208.155	149.512	172.527	0	1	NA	1	1	1	1.11182	high
TCGA-CN-4734	4.63014	0	61.2786	11.1768	4571.58	1	2	NA	0	2	1	1.66328	high
TCGA-CN-4735	4.7589	0	586.013	22.451	250.277	0	4	NA	2	3	1	0.751365	low
TCGA-CN-4735.1	4.7589	0	586.013	22.451	250.277	0	4	NA	2	3	1	0.751365	low
TCGA-CN-4737	1.71233	0	239.689	756.133	449.9	0	2	NA	2	2	1	1.48176	high
TCGA-CN-4738	1.19452	1	265.615	64.9149	152.654	0	4	1	0	4	1	0.942021	low
TCGA-CN-4738.1	1.19452	1	265.615	64.9149	152.654	0	4	1	0	4	1	0.942021	low
TCGA-CN-4742	1.08767	1	274.537	122.449	586.303	0	4	1	2	4	0	1.20452	high
TCGA-CN-5355	3.50137	0	128.6	355.758	135.323	1	4	NA	0	4	1	1.32118	high
TCGA-CN-5355.1	3.50137	0	128.6	355.758	135.323	1	4	NA	0	4	1	1.32118	high
TCGA-CN-5356	3.86027	0	160.649	60.3151	108.809	0	3	NA	0	3	1	0.994878	low
TCGA-CN-5356.1	3.86027	0	160.649	60.3151	108.809	0	3	NA	0	3	1	0.994878	low
TCGA-CN-5356.2	3.86027	0	160.649	60.3151	108.809	0	3	NA	0	3	1	0.994878	low
TCGA-CN-5358	0.715068	1	320.927	353.325	380.917	0	3	NA	0	2	1	1.24483	high
TCGA-CN-5358.1	0.715068	1	320.927	353.325	380.917	0	3	NA	0	2	1	1.24483	high
TCGA-CN-5360	5.94247	0	475.777	235.409	452.826	1	4	1	0	4	1	1.11596	high
TCGA-CN-5364	1.35068	1	317.064	82.4328	432.723	0	4	1	2	4	1	1.07094	high
TCGA-CN-5364.1	1.35068	1	317.064	82.4328	432.723	0	4	1	2	4	1	1.07094	high
TCGA-CN-5366	0.986301	1	220.123	101.064	255.119	0	4	1	2	4	1	1.10552	high
TCGA-CN-5373	4.33973	0	169.939	47.9474	340.961	0	2	NA	0	1	0	1.11413	high
TCGA-CN-5373.1	4.33973	0	169.939	47.9474	340.961	0	2	NA	0	1	0	1.11413	high
TCGA-CN-6010	4.1726	0	297.424	96.7619	69.0806	0	4	NA	2	4	1	0.867119	low
TCGA-CN-6011	2.55616	0	188.122	9.89805	21.0376	0	4	NA	0	4	1	0.633375	low
TCGA-CN-6012	4	0	611.388	28.8221	198.007	1	3	NA	2	3	1	0.742383	low
TCGA-CN-6013	1.99178	1	251.605	55.4655	1162.47	0	4	NA	2	4	1	1.22652	high
TCGA-CN-6018	1.58904	1	126.809	144.924	5158.78	1	4	NA	2	4	0	1.93835	high
TCGA-CN-6018.1	1.58904	1	126.809	144.924	5158.78	1	4	NA	2	4	0	1.93835	high
TCGA-CN-6023	4.33973	0	395.458	79.7333	134.12	1	4	1	2	3	1	0.87051	low
TCGA-CN-6024	0.923288	1	334.454	384.484	169.672	1	4	1	2	4	1	1.11899	high
TCGA-CN-6988	0.871233	0	315.741	20.6495	52.1552	0	4	NA	2	4	1	0.690984	low
TCGA-CN-6989	2.68493	1	119.175	328.017	2690.49	1	4	NA	2	3	1	1.98137	high
TCGA-CN-6989.1	2.68493	1	119.175	328.017	2690.49	1	4	NA	2	3	1	1.98137	high
TCGA-CN-6992	2.92055	0	152.793	114.995	222.102	0	4	NA	2	3	1	1.19159	high
TCGA-CN-6992.1	2.92055	0	152.793	114.995	222.102	0	4	NA	2	3	1	1.19159	high
TCGA-CN-6994	3.2411	0	153.571	74.6135	599.889	1	4	NA	0	4	1	1.29206	high
TCGA-CN-6995	0.306849	1	145.197	202.7	895.611	1	4	NA	0	4	1	1.55001	high
TCGA-CN-6996	1.45205	1	172.215	671.39	97.3819	0	4	NA	2	3	0	1.28003	high
TCGA-CN-6996.1	1.45205	1	172.215	671.39	97.3819	0	4	NA	2	3	0	1.28003	high
TCGA-CN-6997	2.70685	1	164.032	13.2259	362.015	1	4	NA	2	3	1	0.978568	low
TCGA-CN-6997.1	2.70685	1	164.032	13.2259	362.015	1	4	NA	2	3	1	0.978568	low
TCGA-CN-6997.2	2.70685	1	164.032	13.2259	362.015	1	4	NA	2	3	1	0.978568	low
TCGA-CN-6998	0.978082	1	34.455	111.813	288.889	0	4	NA	2	3	1	1.68818	high
TCGA-CN-6998.1	0.978082	1	34.455	111.813	288.889	0	4	NA	2	3	1	1.68818	high
TCGA-CN-A498	2.11781	1	231.138	7.40824	147.773	0	2	0	0	3	0	0.758586	low
TCGA-CN-A499	1.96438	0	219.315	3.72688	97.4547	0	1	0	0	2	0	0.678483	low
TCGA-CN-A499.1	1.96438	0	219.315	3.72688	97.4547	0	1	0	0	2	0	0.678483	low
TCGA-CN-A49A	1.4411	1	197.216	1624.06	338.615	0	4	0	0	4	1	1.62755	high
TCGA-CN-A49C	1.76712	0	784.532	0.00571434	85.4833	1	4	0	4	0	1	0.422509	low
TCGA-CN-A49C.1	1.76712	0	784.532	0.00571434	85.4833	1	4	0	4	0	1	0.422509	low
TCGA-CN-A63T	0.616438	0	202.396	37.1468	148.615	0	4	0	2	3	1	0.933145	low
TCGA-CN-A63T.1	0.616438	0	202.396	37.1468	148.615	0	4	0	2	3	1	0.933145	low
TCGA-CN-A63T.2	0.616438	0	202.396	37.1468	148.615	0	4	0	2	3	1	0.933145	low
TCGA-CN-A63V	1.86027	0	112.415	41.466	154.988	0	4	0	0	4	1	1.07793	high
TCGA-CN-A63V.1	1.86027	0	112.415	41.466	154.988	0	4	0	0	4	1	1.07793	high
TCGA-CN-A63W	1.03288	1	168.213	33.9463	25.2326	0	4	0	2	4	0	0.761559	low
TCGA-CN-A63W.1	1.03288	1	168.213	33.9463	25.2326	0	4	0	2	4	0	0.761559	low
TCGA-CN-A641	1.00548	0	54.2338	3.45806	34.0984	0	4	0	2	4	1	0.791346	low
TCGA-CN-A642	0.224658	1	66.6163	145.697	196.692	0	4	1	3	4	1	1.43919	high
TCGA-CN-A6UY	1.95342	0	1289.91	8.60344	20.7769	0	4	0	2	3	1	0.411625	low
TCGA-CN-A6V3	2.03288	0	117.386	29.082	75.5965	0	4	1	2	3	1	0.932604	low
TCGA-CN-A6V6	1.73973	0	893.145	202.106	70.1024	0	4	0	2	2	1	0.747164	low
TCGA-CQ-5323	4.01644	0	1483.96	11.9475	80.2819	1	3	NA	0	1	1	0.493232	low
TCGA-CQ-5324	4.36438	0	1143.92	21.4733	191.882	0	4	NA	0	3	1	0.624773	low
TCGA-CQ-5325	1.79178	1	251.845	621.708	147.293	1	1	NA	0	1	1	1.23497	high
TCGA-CQ-5325.1	1.79178	1	251.845	621.708	147.293	1	1	NA	0	1	1	1.23497	high
TCGA-CQ-5331	3.83288	0	111.693	4.53828	145.637	1	4	NA	4	2	0	0.842503	low
TCGA-CQ-5332	0.868493	1	471.214	130.119	384.554	1	3	NA	0	3	1	1.02091	low
TCGA-CQ-5332.1	0.868493	1	471.214	130.119	384.554	1	3	NA	0	3	1	1.02091	low
TCGA-CQ-5333	0.934247	1	209.823	808.728	1597.42	1	1	NA	0	2	1	1.8199	high
TCGA-CQ-5334	0.353425	1	309.446	16.2879	1012.79	1	4	NA	2	3	1	1.00211	low
TCGA-CQ-6218	3.43288	0	137.666	19.237	161.959	0	3	NA	2	3	0	0.951557	low
TCGA-CQ-6218.1	3.43288	0	137.666	19.237	161.959	0	3	NA	2	3	0	0.951557	low
TCGA-CQ-6219	1.31233	1	85.6036	151.585	583.362	0	4	NA	2	3	0	1.58422	high
TCGA-CQ-6220	2.69863	1	103.57	31.5554	123.215	1	3	NA	0	3	1	1.03136	high
TCGA-CQ-6221	2.73973	0	94.9555	51.0555	28.5943	1	2	NA	4	2	1	0.916676	low
TCGA-CQ-6222	5.52329	0	728.618	3112.97	1079.51	1	4	NA	2	2	1	1.54797	high
TCGA-CQ-6222.1	5.52329	0	728.618	3112.97	1079.51	1	4	NA	2	2	1	1.54797	high
TCGA-CQ-6223	3.91233	0	350.932	13.0784	109.343	1	4	NA	0	2	1	0.707933	low
TCGA-CQ-6225	1.10411	1	514.061	46.2094	148.228	1	2	NA	0	3	1	0.782719	low
TCGA-CQ-6229	3.23014	0	116.61	366.71	55.1062	0	3	NA	0	2	1	1.20253	high
TCGA-CQ-7063	5.84384	0	111.78	5.96234	139.323	0	NA	1	4	1	0	0.860265	low
TCGA-CQ-7065	4.46027	0	243.081	48.8647	136.756	0	2	NA	0	2	1	0.915691	low
TCGA-CQ-7068	3.5863	0	378.759	4.63721	364.561	1	2	NA	0	2	0	0.733865	low
TCGA-CQ-7069	3.49041	0	171.481	52.2228	1194.1	1	2	1	0	2	0	1.3273	high
TCGA-CQ-7071	3.59178	0	189.43	54.2165	139.224	1	4	1	1	2	0	0.98005	low
TCGA-CQ-7071.1	3.59178	0	189.43	54.2165	139.224	1	4	1	1	2	0	0.98005	low
TCGA-CQ-7071.2	3.59178	0	189.43	54.2165	139.224	1	4	1	1	2	0	0.98005	low
TCGA-CQ-A4C9	1.93699	0	562.941	22.4177	166.357	0	NA	1	1	2	1	0.717721	low
TCGA-CQ-A4CB	2.44658	0	218.953	23.2104	520.639	0	2	1	1	1	1	1.02768	high
TCGA-CQ-A4CB.1	2.44658	0	218.953	23.2104	520.639	0	2	1	1	1	1	1.02768	high
TCGA-CQ-A4CE	2.45753	0	227.641	18.6482	56.992	1	2	1	0	2	0	0.741504	low
TCGA-CQ-A4CE.1	2.45753	0	227.641	18.6482	56.992	1	2	1	0	2	0	0.741504	low
TCGA-CQ-A4CG	1.17808	1	118.396	2.74932	187.785	1	2	1	0	3	0	0.822039	low
TCGA-CQ-A4CH	1.03836	1	226.193	124.624	312.059	0	4	1	0	2	1	1.15687	high
TCGA-CQ-A4CH.1	1.03836	1	226.193	124.624	312.059	0	4	1	0	2	1	1.15687	high
TCGA-CQ-A4CH.2	1.03836	1	226.193	124.624	312.059	0	4	1	0	2	1	1.15687	high
TCGA-CR-5247	0.980822	0	54.959	44.7556	183.77	0	3	NA	4	0	1	1.29548	high
TCGA-CR-5249	3.15616	0	643.852	19.087	57.4229	0	2	1	0	2	0	0.59497	low
TCGA-CR-6467	4.86849	0	1551.29	199.501	479.113	0	4	1	1	2	1	0.85481	low
TCGA-CR-6471	3.29315	1	989.632	29.2567	274.584	0	4	1	1	4	1	0.700128	low
TCGA-CR-6472	2.87671	0	1135.43	30.9527	25.7951	0	4	NA	NA	NA	1	0.501038	low
TCGA-CR-6472.1	2.87671	0	1135.43	30.9527	25.7951	0	4	NA	NA	NA	1	0.501038	low
TCGA-CR-6472.2	2.87671	0	1135.43	30.9527	25.7951	0	4	NA	NA	NA	1	0.501038	low
TCGA-CR-6473	3.08219	0	1121.55	102.531	19.4887	1	4	NA	NA	NA	1	0.556534	low
TCGA-CR-6474	1.54521	1	94.1289	727.088	846.638	0	4	1	2	2	1	1.96065	high
TCGA-CR-6474.1	1.54521	1	94.1289	727.088	846.638	0	4	1	2	2	1	1.96065	high
TCGA-CR-6478	0.50137	1	174.281	11.2747	747.934	1	4	NA	NA	NA	0	1.04575	high
TCGA-CR-6480	0.991781	0	1019.54	14.9224	28.4434	0	4	NA	NA	NA	1	0.478463	low
TCGA-CR-6481	0.852055	0	891.331	10.5797	237.736	0	4	NA	NA	NA	1	0.627471	low
TCGA-CR-6484	0.969863	0	372.711	30.1561	1439.3	1	4	1	2	4	0	1.0814	high
TCGA-CR-6487	0.641096	0	809.29	205.89	232.211	0	2	1	0	1	1	0.896405	low
TCGA-CR-6487.1	0.641096	0	809.29	205.89	232.211	0	2	1	0	1	1	0.896405	low
TCGA-CR-6488	1.03836	0	151.236	522.645	2098.58	1	2	NA	0	2	0	1.92365	high
TCGA-CR-6491	1.89863	0	243.839	12.6474	106.51	0	4	1	2	4	1	0.760153	low
TCGA-CR-6493	0.772603	1	192.406	5.1255	45.0389	1	4	1	2	3	1	0.649956	low
TCGA-CR-7365	3.26301	0	329.209	608.677	93.6358	0	4	1	0	4	1	1.09522	high
TCGA-CR-7365.1	3.26301	0	329.209	608.677	93.6358	0	4	1	0	4	1	1.09522	high
TCGA-CR-7369	2.9863	1	737.453	22.5382	193.844	0	4	1	2	4	1	0.691469	low
TCGA-CR-7369.1	2.9863	1	737.453	22.5382	193.844	0	4	1	2	4	1	0.691469	low
TCGA-CR-7369.2	2.9863	1	737.453	22.5382	193.844	0	4	1	2	4	1	0.691469	low
TCGA-CR-7369.3	2.9863	1	737.453	22.5382	193.844	0	4	1	2	4	1	0.691469	low
TCGA-CR-7369.4	2.9863	1	737.453	22.5382	193.844	0	4	1	2	4	1	0.691469	low
TCGA-CR-7370	0.287671	0	372.87	323.36	148.03	1	2	NA	4	0	0	1.05191	high
TCGA-CR-7370.1	0.287671	0	372.87	323.36	148.03	1	2	NA	4	0	0	1.05191	high
TCGA-CR-7370.2	0.287671	0	372.87	323.36	148.03	1	2	NA	4	0	0	1.05191	high
TCGA-CR-7374	0.0821918	0	110.334	755.562	87.1971	1	2	NA	4	0	0	1.40711	high
TCGA-CR-7374.1	0.0821918	0	110.334	755.562	87.1971	1	2	NA	4	0	0	1.40711	high
TCGA-CR-7376	2.66301	0	193.412	224.42	1317.45	1	2	1	1	2	1	1.55299	high
TCGA-CR-7377	0.764384	1	303.454	428.889	181.226	0	4	1	2	4	1	1.16756	high
TCGA-CR-7379	2.83836	0	60.4263	123.644	368.244	1	4	1	2	4	0	1.56691	high
TCGA-CR-7380	1.66027	1	79.9809	33.6537	199.269	0	3	NA	0	4	1	1.17024	high
TCGA-CR-7383	1.4274	1	104.492	253.894	688.195	1	1	1	0	1	0	1.64855	high
TCGA-CR-7388	2.25479	1	619.595	144.362	164.997	1	4	NA	4	0	0	0.870463	low
TCGA-CR-7389	1.07397	0	626.44	440.298	49.3567	0	3	NA	4	0	1	0.843777	low
TCGA-CR-7391	2.50137	0	350.582	160.52	248.171	0	1	1	0	1	0	1.05185	high
TCGA-CR-7391.1	2.50137	0	350.582	160.52	248.171	0	1	1	0	1	0	1.05185	high
TCGA-CR-7393	2.72055	0	333.818	287.048	178.715	0	1	1	1	1	1	1.08923	high
TCGA-CR-7394	3.68767	0	337.986	49.6063	219.323	1	4	1	0	4	1	0.909841	low
TCGA-CR-7394.1	3.68767	0	337.986	49.6063	219.323	1	4	1	0	4	1	0.909841	low
TCGA-CR-7395	2.54795	0	142.291	14.5058	101.501	1	2	1	0	2	0	0.860718	low
TCGA-CR-7395.1	2.54795	0	142.291	14.5058	101.501	1	2	1	0	2	0	0.860718	low
TCGA-CR-7398	0.427397	0	89.6811	549.05	198.355	0	2	NA	0	2	0	1.57977	high
TCGA-CR-7398.1	0.427397	0	89.6811	549.05	198.355	0	2	NA	0	2	0	1.57977	high
TCGA-CR-7398.2	0.427397	0	89.6811	549.05	198.355	0	2	NA	0	2	0	1.57977	high
TCGA-CR-7399	0.49589	0	694.738	35.8616	410.198	0	4	1	2	3	0	0.815826	low
TCGA-CR-7399.1	0.49589	0	694.738	35.8616	410.198	0	4	1	2	3	0	0.815826	low
TCGA-CR-7399.2	0.49589	0	694.738	35.8616	410.198	0	4	1	2	3	0	0.815826	low
TCGA-CR-7401	2.95068	0	143.874	229.693	42.4153	1	1	1	0	1	1	1.05165	high
TCGA-CR-7402	2.49589	0	419.101	25.2943	123.115	1	3	NA	4	0	1	0.744948	low
TCGA-CR-7404	4.03288	0	1596.86	12.9009	250.917	0	4	NA	4	0	1	0.569432	low
TCGA-CR-7404.1	4.03288	0	1596.86	12.9009	250.917	0	4	NA	4	0	1	0.569432	low
TCGA-CV-5430	11.6192	0	788.849	274.259	348.403	0	4	NA	2	4	1	0.983867	low
TCGA-CV-5431	1.43014	1	37.5457	57.9947	620.279	1	4	NA	2	3	1	1.701	high
TCGA-CV-5432	10.7671	0	55.8746	18.7377	107.285	1	3	NA	0	3	1	1.08886	high
TCGA-CV-5432.1	10.7671	0	55.8746	18.7377	107.285	1	3	NA	0	3	1	1.08886	high
TCGA-CV-5432.2	10.7671	0	55.8746	18.7377	107.285	1	3	NA	0	3	1	1.08886	high
TCGA-CV-5439	1.49589	1	173.371	4.22073	88.2744	1	2	NA	2	3	1	0.712612	low
TCGA-CV-5440	8.9589	0	185.924	1261.03	155.734	0	4	NA	2	4	1	1.44296	high
TCGA-CV-5443	7.6274	0	1147.97	17.3052	730.292	1	3	NA	0	3	1	0.728179	low
TCGA-CV-5444	6.67671	0	429.391	1507.38	239.511	1	4	NA	1	4	1	1.3033	high
TCGA-CV-5966	1.49315	1	255.024	50.9776	4528.1	1	4	NA	1	4	0	1.45224	high
TCGA-CV-5966.1	1.49315	1	255.024	50.9776	4528.1	1	4	NA	1	4	0	1.45224	high
TCGA-CV-5966.2	1.49315	1	255.024	50.9776	4528.1	1	4	NA	1	4	0	1.45224	high
TCGA-CV-5970	1.11233	1	269.994	181.045	139.197	0	4	NA	2	4	1	1.04495	high
TCGA-CV-5976	4.04932	0	159.066	286.162	216.29	0	3	NA	2	4	1	1.30961	high
TCGA-CV-5976.1	4.04932	0	159.066	286.162	216.29	0	3	NA	2	4	1	1.30961	high
TCGA-CV-5977	5.0411	0	36.5219	12.2281	113.034	1	3	NA	2	3	1	1.14423	high
TCGA-CV-5978	0.589041	1	298.912	137.434	1913.53	0	4	NA	3	4	0	1.40372	high
TCGA-CV-5978.1	0.589041	1	298.912	137.434	1913.53	0	4	NA	3	4	0	1.40372	high
TCGA-CV-5979	3.60274	0	483.198	28.3465	299.934	0	3	NA	2	2	1	0.823783	low
TCGA-CV-5979.1	3.60274	0	483.198	28.3465	299.934	0	3	NA	2	2	1	0.823783	low
TCGA-CV-6003	4.56164	0	225.717	13.3156	2466.97	0	2	NA	1	2	0	1.18129	high
TCGA-CV-6003.1	4.56164	0	225.717	13.3156	2466.97	0	2	NA	1	2	0	1.18129	high
TCGA-CV-6003.2	4.56164	0	225.717	13.3156	2466.97	0	2	NA	1	2	0	1.18129	high
TCGA-CV-6433	1.75616	0	936.677	2.70495	120.341	0	2	NA	0	2	1	0.496003	low
TCGA-CV-6433.1	1.75616	0	936.677	2.70495	120.341	0	2	NA	0	2	1	0.496003	low
TCGA-CV-6436	5.20274	0	189.281	4.34746	36.589	1	3	NA	0	4	1	0.624753	low
TCGA-CV-6436.1	5.20274	0	189.281	4.34746	36.589	1	3	NA	0	4	1	0.624753	low
TCGA-CV-6441	0.8	1	435.725	796.62	6.06963	0	3	NA	0	3	1	0.752498	low
TCGA-CV-6933	7.50959	1	225.39	41.626	3515.66	0	4	NA	1	3	1	1.40851	high
TCGA-CV-6935	0.808219	1	318.883	317.134	519.31	1	3	NA	2	3	1	1.28276	high
TCGA-CV-6935.1	0.808219	1	318.883	317.134	519.31	1	3	NA	2	3	1	1.28276	high
TCGA-CV-6935.2	0.808219	1	318.883	317.134	519.31	1	3	NA	2	3	1	1.28276	high
TCGA-CV-6936	0.454795	1	478.119	113.141	286.328	1	4	NA	2	4	1	0.962682	low
TCGA-CV-6936.1	0.454795	1	478.119	113.141	286.328	1	4	NA	2	4	1	0.962682	low
TCGA-CV-6937	1.70959	1	411.161	105.543	749.813	1	2	NA	0	2	1	1.12151	high
TCGA-CV-6938	0.394521	1	185.209	7.71449	1014.83	1	2	NA	4	2	1	1.03264	high
TCGA-CV-6939	1.82466	1	369.884	82.5015	217.61	0	4	NA	2	4	1	0.945495	low
TCGA-CV-6940	2.20274	1	78.6095	304.112	120.294	1	1	NA	1	2	0	1.41864	high
TCGA-CV-6940.1	2.20274	1	78.6095	304.112	120.294	1	1	NA	1	2	0	1.41864	high
TCGA-CV-6942	11.7315	0	290.912	38.8322	133.559	1	2	NA	4	2	0	0.855347	low
TCGA-CV-6942.1	11.7315	0	290.912	38.8322	133.559	1	2	NA	4	2	0	0.855347	low
TCGA-CV-6943	1.64932	1	497.956	54.8024	513.455	1	3	NA	4	3	1	0.948264	low
TCGA-CV-6950	1.25753	1	42.9867	328.611	481.955	1	4	NA	2	3	1	1.95696	high
TCGA-CV-6950.1	1.25753	1	42.9867	328.611	481.955	1	4	NA	2	3	1	1.95696	high
TCGA-CV-6951	2.50685	1	212.132	345.223	46.2712	0	4	NA	2	4	1	1.0265	high
TCGA-CV-6952	0.506849	1	91.637	130.755	426.216	1	3	NA	2	3	0	1.47175	high
TCGA-CV-6952.1	0.506849	1	91.637	130.755	426.216	1	3	NA	2	3	0	1.47175	high
TCGA-CV-6954	5.48493	1	56.3901	28.8626	321.567	0	4	NA	4	4	1	1.32008	high
TCGA-CV-6956	0.594521	1	121.598	417.662	61.927	1	4	NA	1	3	1	1.22882	high
TCGA-CV-6959	0.70137	1	411.445	1056.65	313.042	0	3	NA	0	3	1	1.30733	high
TCGA-CV-6959.1	0.70137	1	411.445	1056.65	313.042	0	3	NA	0	3	1	1.30733	high
TCGA-CV-6959.2	0.70137	1	411.445	1056.65	313.042	0	3	NA	0	3	1	1.30733	high
TCGA-CV-6959.3	0.70137	1	411.445	1056.65	313.042	0	3	NA	0	3	1	1.30733	high
TCGA-CV-6962	0.345205	1	422.211	13.7045	72.3167	1	3	NA	4	4	1	0.647457	low
TCGA-CV-7089	5.40274	1	293.238	6.51287	30.7932	1	4	NA	2	4	1	0.578768	low
TCGA-CV-7089.1	5.40274	1	293.238	6.51287	30.7932	1	4	NA	2	4	1	0.578768	low
TCGA-CV-7091	9.26301	0	650.924	45.5278	228.764	0	1	NA	0	1	1	0.786716	low
TCGA-CV-7095	1.56712	1	260.845	200.149	386.078	1	4	NA	4	2	0	1.21993	high
TCGA-CV-7095.1	1.56712	1	260.845	200.149	386.078	1	4	NA	4	2	0	1.21993	high
TCGA-CV-7099	0.665753	1	206.793	2.02049	1159.03	1	2	NA	4	2	0	0.906278	low
TCGA-CV-7100	0.750685	1	176.479	32.0047	52.6439	1	2	NA	1	2	1	0.823795	low
TCGA-CV-7100.1	0.750685	1	176.479	32.0047	52.6439	1	2	NA	1	2	1	0.823795	low
TCGA-CV-7103	4.3589	1	473.121	623.25	370.901	0	2	NA	2	2	1	1.21957	high
TCGA-CV-7177	1.81644	1	268.415	111.731	308.884	1	1	NA	4	2	0	1.09948	high
TCGA-CV-7178	5.93425	1	181.899	461.366	638.391	1	4	NA	2	4	0	1.55449	high
TCGA-CV-7178.1	5.93425	1	181.899	461.366	638.391	1	4	NA	2	4	0	1.55449	high
TCGA-CV-7180	0.89589	1	187.706	23.6356	25.0892	0	2	NA	4	2	1	0.713365	low
TCGA-CV-7235	6.43014	0	111.514	98.57	518.745	1	3	NA	0	2	1	1.4018	high
TCGA-CV-7235.1	6.43014	0	111.514	98.57	518.745	1	3	NA	0	2	1	1.4018	high
TCGA-CV-7236	0.394521	1	244.301	76.5786	751.452	1	4	NA	2	3	0	1.20882	high
TCGA-CV-7242	3	0	471.41	93.6151	36.8334	0	3	NA	0	2	0	0.720432	low
TCGA-CV-7242.1	3	0	471.41	93.6151	36.8334	0	3	NA	0	2	0	0.720432	low
TCGA-CV-7245	2.18356	0	264.018	30.8591	75.8964	1	3	NA	0	4	1	0.78946	low
TCGA-CV-7245.1	2.18356	0	264.018	30.8591	75.8964	1	3	NA	0	4	1	0.78946	low
TCGA-CV-7247	1.58082	1	125.515	900.436	124.742	0	2	NA	0	3	1	1.46512	high
TCGA-CV-7247.1	1.58082	1	125.515	900.436	124.742	0	2	NA	0	3	1	1.46512	high
TCGA-CV-7248	1.4274	1	437.862	63.975	291.987	1	4	NA	2	4	0	0.920588	low
TCGA-CV-7248.1	1.4274	1	437.862	63.975	291.987	1	4	NA	2	4	0	0.920588	low
TCGA-CV-7250	7.94521	1	134.466	6.11865	357.544	1	3	NA	0	4	1	0.939758	low
TCGA-CV-7252	0.413699	1	34.1556	34.1552	623.721	1	3	NA	0	4	0	1.63386	high
TCGA-CV-7252.1	0.413699	1	34.1556	34.1552	623.721	1	3	NA	0	4	0	1.63386	high
TCGA-CV-7252.2	0.413699	1	34.1556	34.1552	623.721	1	3	NA	0	4	0	1.63386	high
TCGA-CV-7253	0.989041	1	674.357	109.114	75.6273	0	2	NA	0	4	1	0.746092	low
TCGA-CV-7253.1	0.989041	1	674.357	109.114	75.6273	0	2	NA	0	4	1	0.746092	low
TCGA-CV-7255	0.175342	1	130.06	101.425	375.524	0	2	NA	0	4	0	1.30355	high
TCGA-CV-7255,1	0.175342	1	130.06	101.425	375.524	0	2	NA	0	4	0	1.30355	high
TCGA-CV-7255,2	0.175342	1	130.06	101.425	375.524	0	2	NA	0	4	0	1.30355	high
TCGA-CV-7263	1.53425	1	98.8298	415.912	725.049	1	2	NA	4	2	1	1.78001	high
TCGA-CV-7263.1	1.53425	1	98.8298	415.912	725.049	1	2	NA	4	2	1	1.78001	high
TCGA-CV-7407	2.96164	1	157.294	19.1792	323.381	1	2	NA	4	2	0	1.0135	low
TCGA-CV-7410	17.5808	1	674.017	10.8604	185.194	0	2	NA	1	2	1	0.646475	low
TCGA-CV-7410.1	17.5808	1	674.017	10.8604	185.194	0	2	NA	1	2	1	0.646475	low
TCGA-CV-7411	7.44384	1	445.342	28.8784	230.284	1	4	NA	0	4	0	0.811123	low
TCGA-CV-7414	0.0383562	1	460.101	128.323	142.238	1	3	NA	2	4	1	0.897562	low
TCGA-CV-7421	0.00547945	1	365.699	1841.05	268.286	1	4	NA	0	4	1	1.40222	high
TCGA-CV-7421.1	0.00547945	1	365.699	1841.05	268.286	1	4	NA	0	4	1	1.40222	high
TCGA-CV-7423	8.38082	1	127.207	137.655	259.182	1	2	NA	4	2	1	1.29185	high
TCGA-CV-7425	4.70685	1	88.0708	16.978	330.667	1	3	NA	4	3	0	1.13528	high
TCGA-CV-7425.1	4.70685	1	88.0708	16.978	330.667	1	3	NA	4	3	0	1.13528	high
TCGA-CV-7427	13.0411	1	267.882	14.0534	610.721	1	2	NA	4	2	0	0.950619	low
TCGA-CV-7428	4.57808	1	134.408	16.7603	311.328	0	4	NA	2	4	1	1.0274	high
TCGA-CV-7428.1	4.57808	1	134.408	16.7603	311.328	0	4	NA	2	4	1	1.0274	high
TCGA-CV-7429	0.293151	1	84.9199	146.564	150.435	0	3	NA	2	4	1	1.31978	high
TCGA-CV-7430	1.35616	1	372.865	64.1952	130.99	0	3	NA	0	4	1	0.85703	low
TCGA-CV-7432	7.0411	1	481.719	1.04812	32.1292	1	3	NA	0	2	1	0.448871	low
TCGA-CV-7432.1	7.0411	1	481.719	1.04812	32.1292	1	3	NA	0	2	1	0.448871	low
TCGA-CV-7433	1.64658	1	421.848	77.8692	1724.86	0	4	NA	2	4	1	1.20319	high
TCGA-CV-7434	0.59726	1	12.141	3.72021	120.689	1	3	NA	1	4	1	1.2823	high
TCGA-CV-7434.1	0.59726	1	12.141	3.72021	120.689	1	3	NA	1	4	1	1.2823	high
TCGA-CV-7435	12.8219	1	542.611	184.351	788.172	0	4	NA	2	3	0	1.13508	high
TCGA-CV-7435.1	12.8219	1	542.611	184.351	788.172	0	4	NA	2	3	0	1.13508	high
TCGA-CV-7440	1.84932	1	53.1845	1.80674	1436.09	0	2	NA	4	2	1	1.2357	high
TCGA-CV-7440.1	1.84932	1	53.1845	1.80674	1436.09	0	2	NA	4	2	1	1.2357	high
TCGA-CV-A45O	2.33151	0	315.67	8.09426	590.466	0	3	NA	NA	NA	1	0.860963	low
TCGA-CV-A45Q	14.1151	1	74.1371	6.06401	44.2001	1	4	NA	NA	NA	0	0.808552	low
TCGA-CV-A45R	15.0137	0	286.659	314.588	83.8372	0	3	1	1	2	1	1.0291	high
TCGA-CV-A45T	13.3041	1	227.249	178.7	1670.16	1	2	1	0	1	0	1.50767	high
TCGA-CV-A45U	2.95616	1	682.02	178.371	142.315	0	4	1	2	4	1	0.856997	low
TCGA-CV-A45U.1	2.95616	1	682.02	178.371	142.315	0	4	1	2	4	1	0.856997	low
TCGA-CV-A45V	0.0876712	1	108.633	31.5045	231.512	1	4	1	0	4	0	1.10988	high
TCGA-CV-A45W	3.83014	1	372.296	410.49	367.694	1	3	1	0	2	1	1.22132	high
TCGA-CV-A45W.1	3.83014	1	372.296	410.49	367.694	1	3	1	0	2	1	1.22132	high
TCGA-CV-A45W.2	3.83014	1	372.296	410.49	367.694	1	3	1	0	2	1	1.22132	high
TCGA-CV-A45W.3	3.83014	1	372.296	410.49	367.694	1	3	1	0	2	1	1.22132	high
TCGA-CV-A460	5.03562	1	93.4775	171.355	424.739	1	4	1	2	1	1	1.51184	high
TCGA-CV-A460.1	5.03562	1	93.4775	171.355	424.739	1	4	1	2	1	1	1.51184	high
TCGA-CV-A460.2	5.03562	1	93.4775	171.355	424.739	1	4	1	2	1	1	1.51184	high
TCGA-CV-A463	0.0630137	1	492.766	15.6519	83.2516	1	4	1	0	4	0	0.647407	low
TCGA-CV-A468	1.27123	1	409.448	268.907	519.02	0	3	1	2	4	1	1.19221	high
TCGA-CV-A468.1	1.27123	1	409.448	268.907	519.02	0	3	1	2	4	1	1.19221	high
TCGA-CV-A6JD	0.49863	1	392.425	15.0957	73.4565	1	4	NA	NA	NA	0	0.666135	low
TCGA-CV-A6JN	2.48219	0	192.474	16.5458	60.5498	0	2	NA	NA	NA	1	0.764611	low
TCGA-CV-A6JO	0.539726	1	170.866	12.2851	506.296	1	4	1	2	3	1	1.00626	low
TCGA-CV-A6JT	2.33425	0	174.059	283.471	68.8762	1	2	1	0	2	1	1.10267	high
TCGA-CV-A6JT.1	2.33425	0	174.059	283.471	68.8762	1	2	1	0	2	1	1.10267	high
TCGA-CV-A6JU	0.30137	0	721.074	631.048	269.001	0	4	1	0	4	0	1.06866	high
TCGA-CV-A6JY	1.76986	0	232.782	9.1348	74.774	1	4	1	0	4	1	0.707519	low
TCGA-CV-A6JZ	1.95616	0	409.208	15.2035	549.151	1	4	1	0	2	1	0.863028	low
TCGA-CV-A6JZ.1	1.95616	0	409.208	15.2035	549.151	1	4	1	0	2	1	0.863028	low
TCGA-CV-A6JZ.2	1.95616	0	409.208	15.2035	549.151	1	4	1	0	2	1	0.863028	low
TCGA-CV-A6K0	1.66027	0	216.528	426.835	251.585	0	2	1	0	1	1	1.31065	high
TCGA-CV-A6K1	1.87671	0	119.309	13.9035	50.2969	1	4	1	0	4	1	0.811069	low
TCGA-CV-A6K1.1	1.87671	0	119.309	13.9035	50.2969	1	4	1	0	4	1	0.811069	low
TCGA-CV-A6K1.2	1.87671	0	119.309	13.9035	50.2969	1	4	1	0	4	1	0.811069	low
TCGA-CV-A6K2	0.868493	1	238.258	38.0389	452.042	1	2	1	0	4	1	1.04759	high
TCGA-CX-7082	0.030137	1	541.348	347.265	176.479	1	2	NA	2	2	1	1.00204	low
TCGA-CX-7219	2.86301	0	264.291	55.1233	1368.94	0	4	NA	2	4	1	1.23951	high
TCGA-D6-6516	2.11781	0	435.79	17.3793	34.7723	1	3	NA	0	1	1	0.599802	low
TCGA-D6-6517	0.8	0	102.084	15.6794	457.54	0	3	NA	0	3	1	1.13861	high
TCGA-D6-6517.1	0.8	0	102.084	15.6794	457.54	0	3	NA	0	3	1	1.13861	high
TCGA-D6-6823	1.92055	0	129.187	14.9524	90.4926	0	3	NA	0	2	1	0.868375	low
TCGA-D6-6823.1	1.92055	0	129.187	14.9524	90.4926	0	3	NA	0	2	1	0.868375	low
TCGA-D6-6824	0.210959	0	215.751	136.512	290.448	0	4	NA	0	4	1	1.16993	high
TCGA-D6-6824.1	0.210959	0	215.751	136.512	290.448	0	4	NA	0	4	1	1.16993	high
TCGA-D6-6825	1.34521	0	147.151	175.208	334.662	1	3	NA	0	1	1	1.33254	high
TCGA-D6-6826	0.953425	1	232.293	27.4388	672.354	1	4	NA	2	4	0	1.06997	high
TCGA-D6-6826.1	0.953425	1	232.293	27.4388	672.354	1	4	NA	2	4	0	1.06997	high
TCGA-D6-6826.2	0.953425	1	232.293	27.4388	672.354	1	4	NA	2	4	0	1.06997	high
TCGA-D6-6827	1.55616	0	299.994	264.945	63.052	0	3	NA	0	1	0	0.961977	low
TCGA-D6-6827.1	1.55616	0	299.994	264.945	63.052	0	3	NA	0	1	0	0.961977	low
TCGA-D6-8568	2.07945	0	154.713	547.563	563.116	1	2	1	0	2	1	1.61485	high
TCGA-D6-8568.1	2.07945	0	154.713	547.563	563.116	1	2	1	0	2	1	1.61485	high
TCGA-D6-8568.2	2.07945	0	154.713	547.563	563.116	1	2	1	0	2	1	1.61485	high
TCGA-D6-8569	2.10959	0	190.632	80.4313	73.6359	0	2	1	0	2	1	0.941696	low
TCGA-D6-8569.1	2.10959	0	190.632	80.4313	73.6359	0	2	1	0	2	1	0.941696	low
TCGA-D6-A4Z9	1.47671	0	474.253	98.343	268.378	0	4	1	2	2	1	0.940607	low
TCGA-D6-A6EK	2.39726	0	419.149	4.71225	34.8526	1	4	1	1	2	1	0.527348	low
TCGA-D6-A6EK.1	2.39726	0	419.149	4.71225	34.8526	1	4	1	1	2	1	0.527348	low
TCGA-D6-A6EM	0.635616	0	641.196	415.405	671.842	1	3	1	1	2	0	1.17894	high
TCGA-D6-A6EN	1.88219	0	447.513	9.85616	128.591	1	3	1	1	2	1	0.665764	low
TCGA-DQ-5630	2.82192	0	208.754	338.342	1071.87	1	3	NA	4	0	1	1.55948	high
TCGA-DQ-7588	1.16986	1	160.363	70.7925	36.61	1	3	NA	4	0	1	0.878671	low
TCGA-DQ-7588.1	1.16986	1	160.363	70.7925	36.61	1	3	NA	4	0	1	0.878671	low
TCGA-DQ-7588.2	1.16986	1	160.363	70.7925	36.61	1	3	NA	4	0	1	0.878671	low
TCGA-DQ-7591	1.70411	0	746.338	81.8849	169.155	1	4	NA	4	0	1	0.785378	low
TCGA-DQ-7591.1	1.70411	0	746.338	81.8849	169.155	1	4	NA	4	0	1	0.785378	low
TCGA-DQ-7591.2	1.70411	0	746.338	81.8849	169.155	1	4	NA	4	0	1	0.785378	low
TCGA-DQ-7592	3.13151	0	123.162	348.461	215.282	0	4	NA	4	0	1	1.41483	high
TCGA-DQ-7592.1	3.13151	0	123.162	348.461	215.282	0	4	NA	4	0	1	1.41483	high
TCGA-DQ-7592.2	3.13151	0	123.162	348.461	215.282	0	4	NA	4	0	1	1.41483	high
TCGA-F7-7848	3.09863	0	360.992	49.722	155.496	0	4	1	1	4	1	0.857199	low
TCGA-F7-8298	2.72603	0	322.955	43.9395	167.078	0	1	1	0	1	1	0.873871	low
TCGA-F7-8298.1	2.72603	0	322.955	43.9395	167.078	0	1	1	0	1	1	0.873871	low
TCGA-F7-8489	1.80274	0	314.025	11.0124	327.676	0	2	1	0	2	1	0.823373	low
TCGA-F7-8489.1	1.80274	0	314.025	11.0124	327.676	0	2	1	0	2	1	0.823373	low
TCGA-F7-A50G	1.68767	0	241.509	37.8958	113.503	1	NA	1	1	3	1	0.86884	low
TCGA-F7-A50I	0.252055	0	101.539	31.0406	437.793	1	NA	1	0	4	1	1.22365	high
TCGA-F7-A61S	1.57808	0	111.585	4.83781	63.6434	1	NA	1	0	3	1	0.760028	low
TCGA-F7-A61S.1	1.57808	0	111.585	4.83781	63.6434	1	NA	1	0	3	1	0.760028	low
TCGA-F7-A61W	0.0383562	0	94.9327	83.7672	29.0691	0	NA	1	2	2	1	0.972888	low
TCGA-F7-A620	1.48767	0	341.852	136.985	224.645	0	NA	1	1	3	1	1.0245	high
TCGA-F7-A620.1	1.48767	0	341.852	136.985	224.645	0	NA	1	1	3	1	1.0245	high
TCGA-F7-A622	0.983562	1	63.6887	143.085	70.3075	1	NA	1	4	3	1	1.26528	high
TCGA-F7-A623	1.68767	0	171.497	5.44216	90.2884	1	NA	1	2	1	1	0.73434	low
TCGA-F7-A624	1.03562	0	269.159	7.56264	173.423	1	NA	1	4	2	1	0.751532	low
TCGA-H7-7774	1.11507	0	264.953	6.87305	35.3019	1	3	NA	0	4	0	0.605428	low
TCGA-H7-8501	1.26301	0	85.1751	15.7495	432.174	0	4	1	1	4	1	1.17511	high
TCGA-H7-8502	1.25479	0	392.627	9.03697	320.448	0	4	1	2	4	1	0.766046	low
TCGA-H7-8502.1	1.25479	0	392.627	9.03697	320.448	0	4	1	2	4	1	0.766046	low
TCGA-HD-7229	2.8137	0	344.038	148.749	117.382	0	4	NA	0	4	1	0.947701	low
TCGA-HD-7753	2.3726	0	229.121	27.0694	296.688	1	2	NA	0	1	1	0.960792	low
TCGA-HD-8224	1.22192	1	354.859	1629.89	431.352	1	3	1	2	3	1	1.48211	high
TCGA-HD-8224.1	1.22192	1	354.859	1629.89	431.352	1	3	1	2	3	1	1.48211	high
TCGA-HD-8634	1.05479	1	170.67	45.6502	58.4365	0	1	0	0	1	0	0.87611	low
TCGA-HD-8635	1.90411	0	688.708	867.371	202.549	0	3	0	1	1	0	1.07887	high
TCGA-HD-A633	1.15342	0	118.513	15.5899	11406.6	1	4	0	0	4	1	1.69322	high
TCGA-HD-A634	0.356164	1	1396.75	11.0656	40.8371	0	3	0	2	3	1	0.453511	low
TCGA-HD-A6HZ	0.30411	0	141.699	232.523	80.3331	1	2	0	1	2	0	1.14903	high
TCGA-HD-A6HZ.1	0.30411	0	141.699	232.523	80.3331	1	2	0	1	2	0	1.14903	high
TCGA-HD-A6HZ.2	0.30411	0	141.699	232.523	80.3331	1	2	0	1	2	0	1.14903	high
TCGA-HL-7533	2.89589	0	451.539	1.00756	131.743	1	4	NA	NA	NA	1	0.546615	low
TCGA-IQ-7632	1.20822	0	580.725	10.7095	60.9973	1	4	1	0	4	0	0.575486	low
TCGA-IQ-A61G	0.986301	0	359.402	12.7845	149.953	0	4	0	2	4	1	0.732601	low
TCGA-IQ-A6SG	1.5863	0	133.395	3.97588	196.488	0	3	1	0	3	0	0.833432	low
TCGA-IQ-A6SG.1	1.5863	0	133.395	3.97588	196.488	0	3	1	0	3	0	0.833432	low
TCGA-IQ-A6SG.2	1.5863	0	133.395	3.97588	196.488	0	3	1	0	3	0	0.833432	low
TCGA-IQ-A6SG.3	1.5863	0	133.395	3.97588	196.488	0	3	1	0	3	0	0.833432	low
TCGA-IQ-A6SH	1.29041	0	17.3201	279.365	455.416	0	4	1	1	2	1	2.30211	high
TCGA-IQ-A6SH.1	1.29041	0	17.3201	279.365	455.416	0	4	1	1	2	1	2.30211	high
TCGA-IQ-A6SH.2	1.29041	0	17.3201	279.365	455.416	0	4	1	1	2	1	2.30211	high
TCGA-KU-A66S	1.11233	1	195.06	22.1559	149.763	1	3	0	1	1	0	0.887854	low
TCGA-KU-A66T	1.51233	0	386.535	8.95073	1869.93	0	4	0	0	4	0	0.971557	low
TCGA-KU-A6H8	0.89589	1	474.414	6088.2	59.6831	0	1	1	2	2	1	1.25051	high
TCGA-MT-A51W	1.19726	0	174.357	11.1338	143.691	0	1	1	0	1	0	0.838323	low
TCGA-MT-A51W.1	1.19726	0	174.357	11.1338	143.691	0	1	1	0	1	0	0.838323	low
TCGA-MT-A51X	0.663014	0	126.458	147.888	84.7023	0	4	1	2	1	1	1.12452	high
TCGA-MT-A67F	1.05205	0	342.634	0.11676	893.091	0	4	0	0	4	0	0.698547	low
TCGA-MT-A67F.1	1.05205	0	342.634	0.11676	893.091	0	4	0	0	4	0	0.698547	low
TCGA-MT-A7BN	1.28493	0	358.706	644.075	923.803	1	4	NA	NA	NA	1	1.46764	high
TCGA-MT-A7BN.1	1.28493	0	358.706	644.075	923.803	1	4	NA	NA	NA	1	1.46764	high
TCGA-MZ-A6I9	1.33973	1	1141.8	1832.51	12.1216	1	4	NA	NA	NA	1	0.73239	low
TCGA-MZ-A7D7	1.49863	0	100.844	30.2132	26.28	0	4	0	2	3	1	0.842925	low
TCGA-P3-A5Q6	1.31507	1	229.755	85.4963	243.083	0	3	0	2	4	1	1.0674	high
TCGA-P3-A5QF	0.90411	1	1783.63	7.26439	456.818	0	4	0	2	4	1	0.56648	low
TCGA-P3-A6T0	1.58356	0	234.375	5.06066	77.5075	0	4	0	0	4	0	0.66819	low
TCGA-P3-A6T0.1	1.58356	0	234.375	5.06066	77.5075	0	4	0	0	4	0	0.66819	low
TCGA-P3-A6T2	6.29589	0	95.6489	11.0774	76.5197	0	2	0	2	3	1	0.876595	low
TCGA-P3-A6T2.1	6.29589	0	95.6489	11.0774	76.5197	0	2	0	2	3	1	0.876595	low
TCGA-P3-A6T3	1.58082	1	334.478	25.7913	281.922	0	4	0	2	3	1	0.874922	low
TCGA-P3-A6T3.1	1.58082	1	334.478	25.7913	281.922	0	4	0	2	3	1	0.874922	low
TCGA-P3-A6T6	1.08219	1	1130.42	103.95	47.7535	0	4	0	4	4	1	0.624807	low
TCGA-P3-A6T6.1	1.08219	1	1130.42	103.95	47.7535	0	4	0	4	4	1	0.624807	low
TCGA-P3-A6T7	1.33425	1	83.4706	2.26363	43.4257	0	3	0	2	3	1	0.718285	low
TCGA-QK-A652	1.76712	0	208.304	669.296	124.437	0	2	0	1	1	1	1.26888	high
TCGA-QK-A6IF	1.92877	0	968.992	197.881	53.6046	0	4	NA	NA	NA	1	0.706959	low
TCGA-QK-A6IG	0.608219	1	80.2451	60.2173	894.386	1	2	1	1	2	1	1.52728	high
TCGA-QK-A6IH	1.78904	0	189.078	97.5904	134.512	1	4	1	2	4	0	1.04483	high
TCGA-QK-A6IH.1	1.78904	0	189.078	97.5904	134.512	1	4	1	2	4	0	1.04483	high
TCGA-QK-A6II	0.778082	1	558.166	36.4834	3794.88	0	3	1	2	4	1	1.15315	high
TCGA-QK-A6IJ	1.06027	0	343.285	3.4568	97.4023	1	2	1	1	2	1	0.611879	low
TCGA-QK-A6IJ.1	1.06027	0	343.285	3.4568	97.4023	1	2	1	1	2	1	0.611879	low
TCGA-QK-A6V9	2.28219	0	948.798	308.964	76.7509	0	2	1	4	2	1	0.78439	low
TCGA-QK-A6VB	1.75616	0	307.541	12.4943	98.665	1	4	1	0	4	1	0.714917	low
TCGA-QK-A6VB.1	1.75616	0	307.541	12.4943	98.665	1	4	1	0	4	1	0.714917	low
TCGA-QK-A6VC	1.64384	0	392.487	31.8014	336.134	1	4	1	1	4	0	0.886194	low
TCGA-QK-A8Z7	1.07397	0	463.755	38.8617	121.792	0	4	1	2	4	1	0.764338	low
TCGA-QK-A8Z8	0.468493	1	248.532	16.7602	14.9946	0	4	2	1	3	0	0.60538	low
TCGA-QK-A8Z8.1	0.468493	1	248.532	16.7602	14.9946	0	4	2	1	3	0	0.60538	low
TCGA-QK-A8Z8.2	0.468493	1	248.532	16.7602	14.9946	0	4	2	1	3	0	0.60538	low
TCGA-QK-A8ZA	1.01644	1	279.204	105.88	30.1142	0	4	0	2	2	1	0.796942	low
TCGA-QK-A8ZA.1	1.01644	1	279.204	105.88	30.1142	0	4	0	2	2	1	0.796942	low
TCGA-QK-A8ZA.2	1.01644	1	279.204	105.88	30.1142	0	4	0	2	2	1	0.796942	low
TCGA-QK-AA3J	1.27671	0	1460.26	84.5301	26.2054	1	1	1	0	1	1	0.533918	low
TCGA-QK-AA3J.1	1.27671	0	1460.26	84.5301	26.2054	1	1	1	0	1	1	0.533918	low
TCGA-RS-A6TO	1.06027	1	143.4	56.3442	655.833	1	4	1	2	4	0	1.28441	high
TCGA-RS-A6TP	1.4137	0	1012.15	0	57.8811	0	2	1	0	2	1	0.379658	low
TCGA-T2-A6X0	0.591781	0	1422.89	512.803	60.2321	0	4	NA	NA	0	1	0.738817	low
TCGA-T2-A6X2	2.70411	0	208.818	7.69877	170.148	1	3	0	0	3	1	0.793128	low
TCGA-UF-A718	5.4	0	296.692	56.5042	78.2569	1	4	1	0	4	1	0.828603	low
TCGA-UF-A718.1	5.4	0	296.692	56.5042	78.2569	1	4	1	0	4	1	0.828603	low
TCGA-UF-A718.2	5.4	0	296.692	56.5042	78.2569	1	4	1	0	4	1	0.828603	low
TCGA-UF-A71B	4.12603	0	64.6828	76.8646	121.961	0	4	1	0	4	1	1.26165	high
TCGA-UF-A71B.1	4.12603	0	64.6828	76.8646	121.961	0	4	1	0	4	1	1.26165	high
TCGA-UF-A71D	4.00274	0	211.542	13.0721	118.746	0	4	1	0	4	0	0.797954	low
TCGA-UF-A71D.1	4.00274	0	211.542	13.0721	118.746	0	4	1	0	4	0	0.797954	low
TCGA-UF-A71D.2	4.00274	0	211.542	13.0721	118.746	0	4	1	0	4	0	0.797954	low
TCGA-UF-A71D.3	4.00274	0	211.542	13.0721	118.746	0	4	1	0	4	0	0.797954	low
TCGA-UF-A71D.4	4.00274	0	211.542	13.0721	118.746	0	4	1	0	4	0	0.797954	low
TCGA-UF-A71E	4.12055	1	1268.15	58.6804	73.5996	1	4	1	0	4	1	0.603714	low
TCGA-UF-A7JC	1.49589	1	290.881	12.5535	126.423	0	3	1	2	3	1	0.748059	low
TCGA-UF-A7JC.1	1.49589	1	290.881	12.5535	126.423	0	3	1	2	3	1	0.748059	low
TCGA-UF-A7JD	2.02466	1	101.226	437.837	4834.88	1	4	1	2	4	1	2.29527	high
TCGA-UF-A7JF	4.61918	0	559.804	23.6743	257.824	1	4	1	2	4	1	0.766382	low
TCGA-UF-A7JH	2.45479	0	98.19	431.831	437.844	0	4	1	0	4	1	1.67389	high
TCGA-UF-A7JS	1.86301	1	200.143	211.369	203.185	0	4	1	2	4	1	1.19321	high
TCGA-UF-A7JV	0.246575	1	129.915	7.58895	1309.22	1	4	1	2	4	0	1.15079	high
TCGA-UF-A7JV.1	0.246575	1	129.915	7.58895	1309.22	1	4	1	2	4	0	1.15079	high
TCGA-UP-A6WW	1.41918	0	778.523	124.062	170.864	0	4	NA	NA	NA	1	0.817928	low
TCGA-WA-A7H4	1.2137	0	167.536	428.223	345.786	1	2	NA	0	2	1	1.4453	high
