# Supplementary material for: A Novel Lipid Prognostic Signature of ADCY2, LIPE, and OLR1 in Head and Neck Squamous Cell Carcinoma
Source: Front Oncol. 2021 Nov 25;11:735993. doi: 10.3389/fonc.2021.735993 (PMC8655234; doi:10.3389/fonc.2021.735993)
Supplement: File S4 — Results of all DEGs in HNSCC using univariate Cox analysis. [file DataSheet_4.xls]

gene	HR	z	pvalue
CST2	1.04538879626938	1.33670194740755	0.181319946017468
PM20D1	0.910153906567461	-1.70786554717266	0.0876612932514286
CA6	0.968185681802623	-0.843692513014067	0.398841252365668
CST4	1.02923001355359	0.892347779107417	0.372206552124447
PRH1	0.983194461195874	-0.38355282385487	0.701309911446773
LCN1	1.06055558965812	1.68271159679183	0.09243093566231
KLK1	1.04190178610709	1.10109960199748	0.270853310245855
KRT35	0.950751090001465	-0.65245365278867	0.514108562343914
THRSP	0.923199680355711	-1.58604954119397	0.112728071839864
PRR27	1.00107044662869	0.017102666535653	0.986354711636428
ACSM6	0.897785139049824	-1.2350764259195	0.216802062027918
HTN1	1.08274963885286	1.83135702340859	0.0670472715163929
BPIFA2	0.962678464909339	-0.676369787309143	0.498805894465225
DGAT2L6	0.856927876717746	-1.46380669323282	0.143246773134259
CCL28	0.893743817995969	-2.4440297425832	0.0145242291008983
AMY1B	0.829256232495238	-1.45124303197371	0.14671219820174
NXPE4	0.879491225934001	-2.29303497258132	0.0218459915859226
LPO	1.00353178813859	0.112660798331083	0.910299481716911
KRT71	1.03485375773431	0.73391275658673	0.463001911826919
PLIN1	1.06833326897795	1.73840884982957	0.0821387984266435
GPD1	1.00483845129412	0.115403882123122	0.908125002033984
AWAT2	1.00422717437598	0.0584489310690371	0.95339104000482
KRT85	0.948316885802628	-1.22501989713785	0.220567723828706
OMG	0.961618625017791	-0.666036039833543	0.505388064741371
MPO	1.0083770196233	0.162660605997494	0.870785665675711
AWAT1	0.869652998062591	-1.69587394087003	0.0899097557011226
ZG16B	0.94637263708759	-1.96649844904136	0.0492410613077892
CLCNKB	0.983926163331987	-0.371307451170718	0.710408548798354
EMP1	1.01188130725857	0.178828220864324	0.858072585413419
CLEC3B	0.830359522249644	-3.35705890079069	0.000787763288911038
AGFG2	0.858400770961051	-1.48652692995257	0.137139799146281
KRT25	0.97953576385434	-0.440421753456253	0.659631672394556
STATH	0.958621878163255	-1.95679203287116	0.0503719241625218
SEC14L6	0.961786804536871	-0.769678028654513	0.441490906383541
NUCB2	1.16016744666165	1.36880692283449	0.171059636334458
CST5	1.04187819513995	0.619739937918661	0.535429017272088
RSPH4A	0.885321034219068	-2.14856195478051	0.0316691402659156
CIDEC	1.04774453056752	1.12935508946198	0.258748070167835
GPD1L	0.99429930741239	-0.0766433486707614	0.938907273099684
SMCO1	0.955717186820809	-0.927552377297013	0.353639810477277
CALML6	0.969163375336519	-0.773705920681562	0.43910471796022
PLIN4	0.976801986837348	-0.612072960317868	0.540489486608467
SH3BGRL2	0.976076170340961	-0.555506557541375	0.5785482260509
FNDC5	1.01760636329482	0.457694306734015	0.647172078850568
HTN3	1.10848625587723	2.40631762110609	0.0161142477580462
NOSTRIN	0.675857019335229	-3.92462902418271	8.68634938493899e-05
KRT83	1.02219870443876	0.503874135473882	0.614349827078807
CAB39L	1.04761972995815	0.521128623383003	0.602277172449706
PRH1-PRR4	1.05887833778741	0.858076424847051	0.390850264207348
RSPH1	1.02050775254737	0.470130511550878	0.638261776362717
NRG2	0.978583411708136	-0.455913623730308	0.648452092334418
ELOVL3	0.981652529315131	-0.387702589135605	0.698236139525443
PRB4	0.908825920489926	-1.4537579986162	0.146013411962991
FSD2	1.02468130676545	0.567697960209018	0.570240076862716
SLC25A4	1.13825546344019	2.16547799792743	0.0303510985599184
FBP2	1.00208606081201	0.0582347018307935	0.953561679550226
PRB3	1.02629958973339	0.845176427427828	0.398012341538025
FAM166B	0.976268438159187	-0.418172733094167	0.675820830093931
SLC2A4	0.973064926163429	-0.674335859779955	0.500097810613786
C16orf89	0.974929830122311	-0.65336335981326	0.513522054251711
NEK10	1.0145036921872	0.249276863891589	0.803146626492603
PIFO	1.09578787354344	2.08025308165566	0.037502325784652
KRTAP1-1	0.986084916865757	-0.152323043357224	0.878932151014945
NDRG2	0.970361555066043	-0.503151323159186	0.614857885118733
HSD3B1	1.11290703384415	1.28921884726113	0.197322014511572
ACSBG1	0.95171775872767	-1.08233009987695	0.279105875816715
ZMYND10	0.886489774059821	-2.22795320016845	0.0258836359855381
KRT84	0.97565827071915	-0.823638012120256	0.410145270653579
C1orf189	1.02860570918835	0.425838742470045	0.670225354153697
LRTM1	0.950003406099761	-0.824517574372622	0.409645534195529
VWA3B	1.00058164420227	0.0124229631875265	0.990088164422861
MYOC	0.981448586320004	-0.470121480253688	0.638268228396729
ROPN1L	0.981965920248431	-0.338122796514869	0.735270652076276
AQP7	0.971709675556802	-0.677712117029467	0.497954242150847
FAM107A	0.868210852249809	-3.10267554671374	0.00191779768880108
KRTAP13-1	1.10598796665987	0.885923984451074	0.375658490737915
SCGB3A2	1.01911259981243	0.563078424176707	0.573381482681228
KRTAP1-5	1.10173471774427	2.08987761724356	0.0366287946966654
PFKFB1	0.950770325135113	-0.746224425442027	0.455531855562696
FABP7	0.975624330651069	-0.672242972261344	0.501429028103139
ASPA	1.00100337698998	0.0212062949106866	0.983081092800109
TMEM232	1.02961721035758	0.463795292157212	0.642794416624816
KRTAP4-6	0.960469385011665	-0.265337046152583	0.790749828231495
LRRC46	0.951686130518719	-0.749532376519606	0.453536392005126
ENO3	1.03920415705077	1.21369818277309	0.224862998566392
MSTN	0.922539123804186	-1.62571350452837	0.104010615871586
EDN3	0.970796164369717	-0.892778427127185	0.371975841251054
NME5	1.0086714572144	0.174288639551122	0.861638626930542
COX7A1	1.03292542369563	0.668272904043517	0.503959406136088
PYGM	1.03207765829464	1.224441649417	0.220785665677916
C9orf24	0.95489599331988	-0.994758409830792	0.319853778542606
KRTAP16-1	0.868463141528169	-1.31116427049989	0.189802270719442
KRTAP3-3	1.11804910439112	0.901029269510167	0.367572757542812
PRR4	0.959947136692406	-1.20951465121591	0.226465185763196
WDR38	0.895457701328433	-2.28802379250548	0.0221361355927189
MYLK3	1.05872862108836	1.67203971248555	0.0945164913952347
AMY1A	1.07019908854967	0.359814465570465	0.718985884778663
CFTR	1.01633214171107	0.57896218340881	0.562614690228738
ATP2A1	1.01775001373499	0.642364575868414	0.520636494655681
TEKT1	0.971612980318925	-0.655999667967	0.511824337855974
CFAP43	0.952481435278622	-0.898596868649648	0.368867427235203
KRTAP4-12	0.999521419952567	-0.00238645606923516	0.9980958853547
KRT31	1.01938386347593	0.494318764908128	0.621081074754856
PIP	0.950621325234783	-1.79379766516196	0.0728454697642699
ATP6V1B1	1.01980375556416	0.568378042672237	0.569778296621747
PEBP4	1.03842842569095	1.11343919547402	0.26551984911599
GNA14	0.85331154507357	-2.53509673630128	0.0112416277644456
SH3BGR	1.10630576025693	2.10149760933144	0.0355973076307924
SRD5A2	1.05446923801649	1.17420783833692	0.240311787191602
OBSCN	1.05622543745369	1.05362605574488	0.292054155139542
MT1A	1.04733533555544	1.08377931892163	0.278462656974992
DNAH9	0.972625929486656	-0.623655288053048	0.532853992758253
LYZ	0.915605399847363	-2.61121957540982	0.00902199459825448
PRH2	0.979751471457257	-0.735523158476064	0.462020941308434
EXTL1	1.05066344901829	1.34490885698298	0.17865466965363
DNAH12	0.948402129078295	-1.06916782343104	0.28499405469572
RPL3L	1.08323254994973	2.1405902451923	0.0323070961315324
ETFDH	1.08838009978303	0.691609371469934	0.48918267483849
CRISP3	0.986111124256761	-0.676466039842599	0.498744800484592
EFHB	0.931772991013797	-1.43234829262303	0.152044168705309
ATP2B2	0.980888227471451	-0.509995025636038	0.610054946758053
ADH1B	1.02148621856066	0.827110263227569	0.40817456757576
KRT36	0.968464084922278	-0.827213619410132	0.408115993552187
IDI2	0.92855007970533	-0.815169640422779	0.414975213318443
DLG2	0.99323966605044	-0.136307749878246	0.891577997551263
ATP6V0A4	0.999002924132167	-0.0326104553174967	0.973985232128363
TMEM52	1.02885287067771	0.619930419932639	0.535303597210371
CAPN5	1.04136455476896	0.646017056461188	0.518268309346392
COQ8A	1.00334685602865	0.0511122158820606	0.959236101851026
CA3	1.03849289287931	1.61138011672064	0.107096898243135
UBL3	1.03552914410831	0.318539766531303	0.750075534943979
KRTAP10-3	1.20284795738168	1.16534820577612	0.243878073604002
ADH4	0.897755258166285	-1.71244514812438	0.0868146648987828
CATIP	1.01371893193175	0.228836831317976	0.818995738990699
KRTAP1-3	1.08073540651419	0.640393808623212	0.521916607008183
CABCOCO1	0.947660888092447	-1.06194058684218	0.288262658127398
GPT	0.938753309517697	-1.38095351635793	0.167293253527278
SLC6A1	0.99414850806628	-0.129334847756977	0.897092698465005
CFAP52	1.06487964769734	1.13103273292041	0.258041314563829
CDNF	1.04653379475843	0.654411105703592	0.512846981322027
SMR3B	0.987263317310838	-0.319728566965298	0.74917410229914
CYP3A4	1.04679345055065	0.934285427798168	0.350156679122076
PDK4	1.03376958260094	0.965041917470485	0.334523816902366
CD300LG	0.988557102403575	-0.232086001048072	0.816471217604586
KRTAP9-3	0.852318155946914	-0.862512882552858	0.388405347067693
TRARG1	0.970114147021627	-0.636061973708266	0.524736029245501
CFAP221	0.927383633852291	-1.56982831244775	0.116455058920772
COQ10A	1.0258369124835	0.251725766973063	0.801253039024647
RGN	0.908571748117334	-1.77224793498346	0.0763534097091048
HYDIN	1.02408000272005	0.529495437156071	0.596461808857475
ACTN3	0.922277080033943	-1.88152210472536	0.0599009312368767
ENPP3	0.87906883595898	-2.81551152000147	0.00486996509177735
NEK5	0.988962797456183	-0.118785588225873	0.905445226767651
KRTAP10-9	0.679650018924163	-1.27979412393345	0.20061755100394
DNAI2	0.907639089849956	-1.97820935880839	0.0479050933813366
C2orf88	0.933283362987672	-1.22524793464911	0.220481818811827
FAM180B	0.884248186659642	-2.22539594880999	0.0260546692673544
ECT2L	0.930399364231522	-1.14420180529011	0.252539954611721
CAPN3	0.984026855500177	-0.370506517527788	0.711005121270407
DNASE2B	0.965258028806467	-0.903072064518769	0.366487649148701
SLC5A5	0.940382944248438	-1.74940157859255	0.0802216281985467
C1QTNF7	0.896348608920039	-2.41035322282199	0.0159370825198883
TNXB	0.906330241539872	-2.38895813148218	0.0168962277596297
MAL	0.964493741143648	-1.54639522468632	0.122009146737467
MYRIP	0.943024148867378	-1.33119220268913	0.183125776388233
KLHL33	1.01155962023224	0.279866701287834	0.779579775246087
FABP9	1.04297925129808	0.667245951665608	0.504615043695273
RSPH9	0.936581564713201	-0.538361136691576	0.590327751328137
KRT4	1.00815695121747	0.466639485756407	0.640757831684455
KRT76	0.993920832436572	-0.222442717892182	0.823969260619995
MUC22	0.970719402153445	-0.967129867578593	0.333479116200678
PLIN5	0.960854589597497	-0.994482305135749	0.31998811586166
CNGA4	0.952593185791943	-0.819381203455096	0.412568955689142
MYOM1	1.03832679526768	1.22512606612811	0.220527725454245
SLC38A3	0.993500995990876	-0.173574923569978	0.862199540928329
KRTAP2-2	1.42976175185417	2.41792670295552	0.0156092206886203
HAO2	0.877924177547015	-2.20008912099644	0.0278005725847086
KRTAP4-2	1.08149527819552	0.56328971607704	0.573237619734288
ACOX2	0.938186625215423	-1.15474697340794	0.248194057502178
C1orf194	0.921934631450281	-1.54914798107102	0.121346150953569
KRTAP9-9	0.882876832246578	-0.589811914063263	0.555316754280289
PHKG1	1.03274529855018	0.702444235215719	0.482402166945266
TCEAL6	1.0938266814783	0.977453544015377	0.328344666020935
TPPP2	0.910456746060793	-1.28744515137279	0.197939175421958
SLC13A2	0.893961850247865	-2.99890573992326	0.00270951118847544
PERM1	0.948400398240643	-0.920855546898471	0.357125849818954
TESC	0.873841249948694	-2.33889479084354	0.0193408791649371
PHYH	1.25144193973895	2.85140900267843	0.00435259425747671
ASB14	0.933366818255589	-0.794327945405714	0.427004539393931
PFKM	1.37363991183853	3.52922821623645	0.000416773551363287
FAM3D	0.93574603206697	-2.72642721068084	0.00640240721726056
PLEKHB1	0.993328386841776	-0.142249379956767	0.886883028760368
TIMP4	1.17369504270832	3.83412470164532	0.00012601220563283
KRT33A	0.959541990304522	-1.07224331483338	0.283610759893594
CAPN14	0.996738885480843	-0.118933421762607	0.90532810293844
NT5C1A	1.02664336385999	0.551884319408178	0.581027612308067
NFIX	0.936765153841834	-0.750658108247328	0.452858440529312
CST1	1.01652795312587	0.836214579376879	0.403034197921021
KRT33B	0.959222400930773	-1.11903790051157	0.263123970427023
CCDC170	0.884788684704652	-2.20260143581192	0.027622852636654
TMEM190	0.926215767252738	-1.62558291809784	0.104038411476332
FITM1	1.02653816723871	0.683693199026688	0.494168918921397
ANGPTL1	1.03908704707852	1.09987657192869	0.271385903691629
KRTAP8-1	0.904550172963084	-0.363849634808569	0.715970296028395
MPC1	0.899154346661187	-0.923630151096217	0.355678910127094
LDB3	1.03904114067528	1.46691352966323	0.142399579531549
PMEL	1.02806149702681	0.377004870452852	0.706169985434143
DYNLRB2	1.02665814397971	0.532275817334722	0.594534978570034
SORBS1	1.03649647837364	0.786699278280598	0.431457926677262
MAP3K19	0.970270651653956	-0.623079859864484	0.533232043911387
PRB1	0.968036936055319	-0.618138267807065	0.536484198655421
NIPSNAP3B	0.987151217834475	-0.241199980600054	0.809400125933911
ERICH3	0.951108399356675	-1.22407317758849	0.22092462341019
KRTAP10-5	1.05467933773248	0.236944821609961	0.812699597276289
CYP4F8	0.888874390328005	-2.11167992179149	0.0347139123067844
ADPRHL1	1.20060484216344	3.6429550925663	0.000269525874716721
ZNF106	1.02556214558142	0.294420134454118	0.768436883300645
RORC	0.913174649728927	-2.36091571904774	0.0182298731316361
RRAGD	1.00544140898379	0.100381145746674	0.920041737669602
S100A1	1.04137904263415	1.21480613672726	0.224440039744419
NCMAP	1.02773170829009	0.77545924002964	0.438068341692281
TMPRSS11B	0.959278700185249	-2.08251637967827	0.0372953283312883
AC131097.2	0.995459395440292	-0.124338516149818	0.901047252426979
OPRPN	0.812705155174479	-1.21284315355625	0.225189793037546
PAIP2B	0.990835199112448	-0.137018981367312	0.891015791653961
KRTAP4-4	1.11469383158926	0.526770269830322	0.598353130939702
KRT78	0.95408659288148	-2.01175300961683	0.0442459796121709
CASC1	0.904204797751543	-1.92363702804785	0.0544000963492476
LRRC26	0.936243537968875	-1.59077260248186	0.111660760879937
IL17D	1.09012974875552	1.66776055744527	0.0953632686089325
EPM2A	0.99646291952143	-0.0337693548724713	0.973061073270563
PACRG	1.00949926172086	0.218943409559249	0.826694130775452
ETNPPL	1.02784590560766	0.506687556652342	0.612374062841554
KRTAP10-10	0.775304993584784	-1.39537487793644	0.162902822915712
CLIC5	0.98502545395239	-0.399204383632894	0.689742613476485
KRTAP10-7	1.02388208714697	0.111331039491829	0.911353842440011
CGNL1	0.924041211465419	-2.18312562342408	0.0290265600861076
SORBS2	0.976944309252169	-0.498721641307558	0.61797549648229
STMND1	0.9559118059323	-0.851801557142592	0.394324241976487
DRC1	1.07629813591553	1.70293128984562	0.0885809276056337
HSPB6	1.02741210768138	0.928877556415651	0.352952545418781
SLC25A34	0.937939952375142	-1.16909130098875	0.242366848349391
GREM2	0.984753330643925	-0.442947642973466	0.657803605563917
SLC46A2	0.92812219266884	-1.49769980867438	0.134211261587382
MAPT	1.07688880230026	1.96176551146306	0.0497897907155745
GPR12	0.893882101803824	-2.01839976994344	0.043549643336132
KAT2B	0.879553514935259	-1.79029763880576	0.073406075662762
CYP2F1	0.956205072748371	-1.21773517526066	0.223324625463875
PLAC9	0.951522008551157	-0.874638396118926	0.38177068911712
FRZB	0.853529286740287	-3.52833660587823	0.000418180024983875
SCN7A	0.985130141856253	-0.375032489539199	0.707636304000454
CHRNA10	0.878625450805005	-1.79402993755223	0.0728083905678863
ANKRD66	0.956324494334337	-0.652279807995937	0.514220683538025
ERBB4	1.01263954466099	0.369762958906177	0.711559116664901
CASQ1	1.0033015438302	0.132252098465697	0.89478489436315
DEPTOR	0.990307032411079	-0.207638506666715	0.835511235592434
CFAP77	1.02783787182276	0.545438151191712	0.585452207272995
KRTAP10-1	0.940960644694073	-0.427168208064325	0.669256815578824
TMEM213	0.956945489716465	-1.20768124264146	0.227169895738443
SUCLG2	0.895943718847926	-0.784901881783204	0.432511098661428
C5orf49	0.984622658154919	-0.356439688876528	0.721511311101815
ZMYND12	0.991217757661878	-0.146882926813601	0.883224428178041
CAPSL	1.05135775475555	1.19847381640213	0.230732610454866
SPINK9	0.948324632066999	-1.10100691217464	0.270893648820186
SPHKAP	0.864292246293422	-1.66861524054301	0.0951936565161218
MRAP	0.980419146312264	-0.246655050813712	0.805175196091194
HPGD	0.967675365973883	-0.878933683859669	0.379437233801429
TTC25	1.01540956934437	0.277053097874384	0.781739335037426
MYZAP	0.968346763931305	-0.778788923185976	0.436104063793008
ZBTB16	1.00101095254483	0.0310380372267833	0.975239204955182
KRTAP2-4	0.626106504876566	-1.25743376144071	0.208596610396088
LSMEM2	0.993295813495348	-0.121514404147303	0.903283606385297
CPEB3	0.823034584262133	-2.4469903692831	0.0144054688221133
GMDS	1.07477737848979	0.727377024325085	0.466995025248487
C6orf58	0.966764084524366	-1.07976934187328	0.280244906649091
ACADM	1.00612959266528	0.058631353383996	0.953245737242319
TMEM182	1.14321425848565	2.00706855296177	0.0447423640949796
LPIN1	0.818807464878544	-2.35060417420541	0.0187429602978332
CDHR3	0.978178886537329	-0.384763278170518	0.700412808227732
CARNS1	0.992058178706196	-0.158954874758983	0.873704426438455
CFD	0.984668411821448	-0.304434475423712	0.760796905858893
TMEM72	0.866876854569436	-1.35989592893157	0.173862859470822
KCNAB1	0.999174107876415	-0.010074131429046	0.99196214202735
MUCL3	0.970323093082762	-0.67992638153778	0.496551076239915
DRC7	0.946298266839482	-1.08962808772889	0.275877005197124
CFAP73	0.817982608727165	-3.4207761015806	0.000624427166108653
CHI3L2	0.934097260293373	-1.93738377961841	0.0526984479034795
ESRRG	1.05509226332399	1.69124687837025	0.0907896610818558
MYOZ3	1.04022593726271	1.35792134669357	0.174488643037907
AZGP1	0.9691083295093	-1.38090197148204	0.167309103705352
CCDC81	0.985122399724161	-0.207977101524693	0.83524684675608
NME9	0.907880225746972	-1.6278225576411	0.103562515969618
FYCO1	0.913150109951477	-1.08421968868079	0.278267404020121
MYLK4	0.961671128212006	-0.699355484067378	0.484329900499454
PADI1	0.997942433564044	-0.0761088713001444	0.939332482337703
PKLR	0.886581451167139	-2.99071030109088	0.00278329404787489
CFAP65	0.93840107062262	-1.36274495429957	0.172962904704729
CIPC	1.02824936991656	0.238015281044743	0.811869242186343
FHL1	1.06553463756841	1.86019428967475	0.062858042671843
SEC14L5	0.957741405086645	-0.824665777617904	0.409561365964899
HSD11B2	0.998949248630119	-0.0152799510105827	0.987808837393159
PPIL6	0.953943710195942	-0.75073368821498	0.452812944377293
KLHL38	1.06894953644426	1.8929938442895	0.0583586880911892
SCIN	1.00823134263242	0.195407715811027	0.84507377670161
DNAH6	1.0006838541794	0.0158698942378896	0.987338187895284
GADL1	1.03303193310497	0.739495616341528	0.459606100632971
CRY2	0.902141479577318	-0.825313413892201	0.409193678256692
LINGO4	0.960087430328593	-0.884314080805382	0.376526689243686
LRRC18	0.921746320159369	-1.2262338164816	0.220110699048483
CLCA4	0.947100519821622	-2.09200179805725	0.0364383548539555
PLN	1.05172911168499	1.56785189200844	0.116915701248738
ABRA	1.04289835758772	1.47645506595892	0.13982176942289
SMTNL1	1.02081941850661	0.63468059547457	0.525636751787012
KBTBD13	1.0817738217807	0.980272770391723	0.32695149200887
UPK3A	0.855841343296334	-2.9131785683664	0.00357769950407541
KRTAP10-4	0.869486653440666	-0.618276640437012	0.536392997398243
KRTAP4-3	0.804153012599841	-0.502311835805016	0.615448184903592
ZCWPW2	0.826755323774202	-2.23107033900222	0.025676470129535
COLGALT1	1.31021057580088	1.98753567500467	0.0468630665779257
ACACB	0.907728465510218	-1.79265363271175	0.0730283248926799
KY	1.02646986230802	0.80885770760883	0.418596998027182
KRTAP4-9	0.763282429187336	-1.53033687431225	0.125933365405692
KRTAP4-7	0.832668898598067	-1.358063625529	0.17444349595748
CCDC17	0.88421465290735	-2.03880566133989	0.041469427077329
CYP3A5	0.996402514608028	-0.0849321977585546	0.932315294149905
MTFR1L	0.835737591953401	-1.04259558429412	0.297135635233843
CFAP45	0.958025973546269	-0.60284230637399	0.546613599518132
MC5R	0.944360175687519	-0.771226298990354	0.440572808499114
MORN5	0.992544607088259	-0.132234804364953	0.894798572927042
WDR63	0.955508471248521	-0.910521609322811	0.362547490789944
LRRN4CL	0.858402412239693	-3.01753045215328	0.00254843434842623
MYOZ1	1.03123935708221	1.38601263788752	0.165743044516902
KIAA2012	0.93568008250252	-1.17052913204897	0.241788097683092
CHRM1	0.968463764569226	-0.869066919906636	0.384810529037996
AGL	0.944310085050015	-0.557922176400495	0.576897527525552
SPX	1.04263375756468	1.1125011804498	0.265922722892256
KRTAP26-1	0.915253715587882	-0.563393138008737	0.573167208775876
LMOD1	0.99058878829335	-0.184730046415605	0.853440778121277
MLANA	0.968649733502147	-0.548354790973465	0.583448312410837
CKMT2	1.03492938962283	1.18170156015537	0.237324139069681
C1orf158	0.988333025872124	-0.204167301341361	0.838222762886543
PDE4DIP	1.0632050572309	0.933737869542593	0.35043912547312
SELENBP1	0.882630570295086	-2.68757762085557	0.00719723723894724
ASB8	0.929012575464892	-0.538934757682526	0.589931873077603
LACRT	0.840832416902797	-0.66103260529888	0.508591403886
AMPD1	0.99268423775154	-0.268375350562097	0.788410411181049
UGT2B11	0.927536620316475	-0.666158237320835	0.505309963618643
CFL2	1.19795784996414	2.63668366146086	0.00837208651777218
TMEM210	0.801516211774835	-2.03182812639502	0.0421710587381028
TCTEX1D4	0.951213401780367	-0.852224674235413	0.39408940432596
MYH15	1.02963812438654	0.696536574285221	0.48609286074855
GNG7	0.832222960164668	-3.3935626919029	0.000689897652681553
SYNM	1.01687496280254	0.311775897203113	0.755210842897641
KRTAP24-1	1.18856522659316	0.526589645392366	0.598478584130173
KRTAP4-5	1.01255128948303	0.0369313382165922	0.97053975250121
FAM81B	1.01135052113943	0.236403189154274	0.813119821732793
TMEM38A	0.995896074576293	-0.0891304979124918	0.928978200014798
SNTN	1.0348908252794	0.845320416309701	0.397931965002478
C11orf88	1.09929385288791	2.35584076957955	0.0184808376123786
PPP1R3C	1.06803165008824	2.00231864625758	0.0452504718425864
SASH1	0.927611477124102	-1.41396275669123	0.15737283792653
MAGI1	0.844123542536414	-1.87429500707105	0.0608897753290174
FBXO40	1.03243594574836	1.1671989595693	0.243130030984122
MUC19	0.898902481177312	-2.27639564243083	0.0228223402571852
PKIA	1.01876798638341	0.524114583751119	0.600198845677523
POPDC2	0.92697331018621	-1.28483949518956	0.198848377712043
AKAP14	1.03697398224385	0.695258525524337	0.486893300847858
F10	0.962206949523583	-0.76236563488009	0.445841810599524
ASCL3	0.957920078429575	-0.62061081883414	0.534855719574503
SERPINA5	1.09236229094938	2.33835071884963	0.0193690619712723
LRRC2	1.02753832437297	0.937437272274997	0.348533676032119
RGS22	0.966202612131515	-0.737604276919843	0.460754955679332
MB	1.0327298531885	1.55639755153356	0.11961358706812
HMGCS2	0.989360606905109	-0.354402322999634	0.723037393896172
MINDY1	0.965955721229427	-0.378012236866108	0.705421503588099
SYPL2	1.0548182266661	1.8251756339309	0.0679745295241252
MOGAT1	0.824032133323506	-1.67085501685854	0.0947503184527239
MUC7	0.98302222382248	-0.752960938726544	0.451473387010082
GALNT16	0.899435789988408	-2.6465067316862	0.00813278864789923
TPM2	1.07518018094151	1.65819141612694	0.0972788368150383
KRTAP2-1	0.96715159586533	-0.0732320341360274	0.94162147526238
SAXO2	0.991998583253979	-0.150754229430865	0.880169593132828
RMND5B	0.835206391192679	-1.6403592486024	0.100930493193256
DCDC2B	0.898052473952854	-1.82182396985445	0.0684816995036098
UCP3	1.00273767547791	0.0529186534007869	0.957796721954943
ITM2A	0.882649760848108	-2.46481317519558	0.0137084707610027
CSN2	1.02988498906211	0.344312124408028	0.730611567151783
CFAP61	1.03686776363702	0.754790239133176	0.45037485144575
LDLRAD1	0.948223487702571	-1.59340280362791	0.111069857176214
ADHFE1	1.04866920331117	0.960896818056801	0.33660405085786
CCL14	0.957218563688961	-1.12046427036791	0.262515970138905
LRRC39	1.03951796460498	1.03969181893817	0.29848310268235
TRNP1	1.07503573177567	1.41917780011927	0.155847186433741
STOML3	1.07081507063714	1.72830735039553	0.0839331359569741
DNAI1	0.958035894790969	-0.856991638724844	0.391449505564657
CCDC33	0.97523183220569	-0.491470444856885	0.623093750816357
FEM1A	0.72669466318358	-3.3310107435649	0.000865312626807312
TYRP1	1.07830628001762	2.42662100159833	0.0152401672582079
KRTAP4-11	0.890906310346671	-0.759678933542644	0.447446524097591
HBA2	0.981499689025954	-0.519418531243106	0.603468911363865
KRT32	0.966605649044932	-0.790602041491438	0.429176255165347
ARHGEF10L	0.809094428428995	-2.65174646747345	0.00800766455163449
DHRS7C	1.00670635181638	0.183052075711576	0.854757158354074
LRRC10B	1.07133567043029	1.4692620966384	0.141761713281054
KRTAP10-8	1.4498962020996	1.26595178885599	0.205530343284323
TMEM143	0.938051809864334	-0.63581967221065	0.52489396385594
FABP3	1.02069306726065	0.457446383148614	0.647350232060556
CMYA5	1.04719654424929	1.69242416008301	0.090565129029405
PPP1R12B	0.880101307488379	-1.89466462277472	0.0581368474435009
VIP	1.01200553146659	0.233274889053019	0.815547956393702
C2orf73	1.05529323267444	0.890274573809809	0.373318470362853
GOT1	1.18602762464588	1.43604436062002	0.150989718763941
SVIL	0.902363169876096	-1.21917646944356	0.222777220907158
UGP2	1.11777615431827	0.752349447842833	0.451840938628678
C9orf135	0.98245315432362	-0.299849015162316	0.764292325784803
ALDH9A1	0.940444285379737	-0.53894732557168	0.589923200855938
ABCD3	0.916862299568156	-0.603184207393918	0.54638615247587
SPATA18	0.915580471154448	-1.53946441835055	0.123690958015664
RYR1	1.00419670504104	0.0929719748750948	0.925925825576556
TAC1	1.14989051931366	2.29549966543893	0.021704505562424
TNNC2	1.03004821361886	1.39424743427072	0.16324289843996
CFAP161	1.00125594228733	0.0205256809823984	0.983624025928336
CALHM4	1.12349655828011	1.32862558675133	0.183971526194584
KRTAP3-2	0.97503446057635	-0.379520745197345	0.70430120209288
KRTAP11-1	1.01235999137614	0.264516817058731	0.79138170801857
MUC21	0.973229058367668	-1.49245259377599	0.135580536146935
FXYD1	1.02969952762524	0.755703624349292	0.44982691057363
ARMC3	1.04361257658655	1.04944119276944	0.293975107731421
KRTAP4-8	0.999370289899942	-0.00773950152069375	0.993824832877022
METTL21C	1.13791915143736	1.16897183817422	0.242414977902094
KRTAP13-2	1.05120168264666	0.994318847180919	0.320067662873809
CEACAM1	0.940856893917326	-1.54150989577281	0.123192736371932
IL22	0.973280059680454	-0.460057074427374	0.645475254122789
ACAT1	1.19580859104955	1.57731111179486	0.114723956854984
SHROOM3	1.05978546131207	1.03973927867211	0.298461046651309
LTF	0.96708398858628	-1.8017996789465	0.0715769282799267
TCTE1	0.933492563365457	-1.41897593253531	0.155906032855567
KLHL31	1.10925542513858	2.53431141317363	0.0112668554411601
SPATA4	1.12148247406168	1.9566271982673	0.0503913148895004
ANK2	1.0231967347417	0.560436132162582	0.575181991957476
PRKN	1.08112219160411	1.60316957492027	0.108897220703912
PIH1D3	1.00001732353292	0.000229735118363261	0.999816697897596
TMEM132C	0.893899214073035	-2.88360562982435	0.00393150768487679
KRTAP7-1	1.18972777219241	1.63998124485244	0.101009066619548
ASB11	1.04021652627514	1.24670695060992	0.212504969320075
FAM216B	0.937249137733099	-1.58400137500999	0.113193406193681
DNALI1	0.934474172344487	-1.29538710880052	0.195186722834902
PNPLA7	0.890840400815547	-1.74418854687907	0.0811262177827852
VWA3A	0.951015078576278	-1.06032915116932	0.288994881659291
FMO2	0.971265944079751	-1.0704620975529	0.284411360842141
KRTAP3-1	1.0887731892687	2.10767024648422	0.0350595226707923
MYLK2	1.0231388401848	0.65870996670778	0.510082031616048
MYL3	1.0297096861799	1.20735352237083	0.227296026599264
HOPX	0.918083284930224	-2.2790815534809	0.0226622178438037
KRTAP12-1	0.855528216921667	-0.913736757699197	0.3608551845136
TCHH	1.00055083235802	0.0218506809915505	0.982567066237121
C15orf62	0.913931142359973	-1.90851565812627	0.0563246013483452
WFDC2	0.990621231392223	-0.436575868490569	0.662418966533499
PPL	0.961164713489167	-0.862806346983128	0.388243948919672
ANKS1B	0.854123517131763	-2.99430991047787	0.00275066394737738
KCNB1	1.00960341723749	0.268995277644012	0.787933316676123
SPINK5	0.918448069651731	-2.9334405666241	0.00335227829105302
KRTAP12-2	0.773961025721207	-1.51087012050406	0.130821544916816
PIGR	0.991581517784394	-0.455001329067117	0.649108282672886
CCDC160	0.921832808422224	-1.97623917294397	0.048127695149898
TRAK1	0.921561566110745	-0.620516673288137	0.534917680311624
DGLUCY	1.0504591707134	0.435789110007924	0.662989745686364
ATP1A2	1.0269360918323	1.20751327049825	0.227234537536628
LDHD	0.958134854350077	-0.907974299709718	0.363891800194909
C9orf152	0.973164176133346	-0.861839712354615	0.388775728306789
PPP1R1A	1.01577809097303	0.544077089248483	0.586388425572566
CAND2	0.987802882200583	-0.310890374819188	0.755883961936702
LRRC71	0.97126558331877	-0.539604194830677	0.589470023091921
PDCD4	0.88859002960182	-1.18453772959306	0.236200270193471
MAP1LC3C	0.936482286885753	-1.32033217619218	0.186724137278115
NPY5R	0.850016115244008	-2.03075187732726	0.0422801709098812
MLYCD	1.01451621629302	0.102786451804727	0.918132458201182
DNAH7	0.911750026623266	-1.83179225552371	0.0669823775064499
CAP2	1.13216924291585	2.43248091559842	0.0149957817479567
AQP5	0.935461495874247	-2.88422590282867	0.00392377169537035
NDUFS1	1.02375455967019	0.168741134664422	0.86600026190518
KRTAP10-11	0.798146017303237	-1.3519579789231	0.176388758254418
VSIG2	0.95531082067728	-1.29373200504791	0.195758006274184
CCDC173	0.941873891157994	-1.06350942312004	0.287550994161694
CDCA5	1.08408932647627	0.88273590256924	0.377378979260993
TPCN1	0.871366950721819	-1.09002369402247	0.27570270694562
CDHR4	0.910432457990034	-2.17600974876524	0.0295545316076271
AQP4	0.989204618652389	-0.314063286566765	0.753472972826114
DRC3	0.765024881146227	-3.26817025376758	0.00108245229547466
WDR78	0.914767022489807	-1.56272802281459	0.118116580218983
CLDN11	0.999220798808408	-0.0163405512265689	0.98696270665303
MAB21L4	0.950636636601044	-1.79816634239795	0.0721506515226678
MGLL	1.01819736348975	0.320639745688913	0.748483413933718
SPAG6	0.981401247768685	-0.45843102684789	0.646642804995621
CRNN	0.978600274583515	-1.37396049523022	0.169453947047717
CTNNA3	1.02468451917429	0.814132380233646	0.41556911784714
GPX3	0.986395792097095	-0.297957865771229	0.765735322013033
TLE2	0.942525496661896	-1.18445613538007	0.236232550279101
CCDC65	0.876651924161503	-1.42382487939288	0.154497171782256
XIRP1	1.04046524853218	1.61659367235132	0.105966018681735
GBP6	0.953159984002093	-1.23090077834312	0.218359976473903
C1orf141	0.898918539770522	-1.18876522732225	0.234532064939583
VEGFD	0.998585982632993	-0.0321034178971867	0.974389577728907
ACADSB	0.910966682672987	-1.30771769996121	0.19096907758613
GPRIN1	0.953468211989411	-0.560205440595958	0.575339316459309
C1orf87	0.951718084036552	-0.792768986637795	0.427912428686631
LY6G6D	0.986858301436905	-0.176144615300096	0.860180330912823
TRIP10	0.90184652334528	-0.998957808162641	0.317815130510662
ADGB	0.888280578820762	-1.90526318319161	0.0567458687042997
GDF10	0.961319411528139	-1.1247739980659	0.260684815512052
MYH7	1.02505713090249	1.6243405270886	0.104303152343577
LAMB4	0.933945409251614	-1.95512693181817	0.0505680901780219
KCNJ16	1.05524175170035	1.63172247433192	0.102737963366054
ADIPOQ	1.02734694300416	0.896714965034744	0.369871033092563
ART1	1.03535587416832	0.813172352317162	0.416119248560978
STK39	1.07752732902317	0.732494599715209	0.463866737646033
DNAAF1	0.95016275969901	-0.988073772175754	0.323116519704183
KIF19	0.966938738686262	-0.658972451780068	0.509913458936543
SMIM5	0.915951500956584	-2.45046756291069	0.0142670816698671
LSMEM1	0.984989939014721	-0.238811525149254	0.811251732997047
PLPP7	1.03311456239811	0.721920762446325	0.47034319537812
TXLNB	1.01970156593642	0.592771291649126	0.553334222903265
SPNS2	0.897851348224784	-2.24700899582346	0.0246394522026996
ELANE	0.91579795398395	-1.40331997728835	0.160521443608144
GADD45B	1.11025982444099	1.37024151987034	0.170611521420675
ASB16	0.93706298601958	-1.05204153661373	0.292780493095443
DUSP13	1.06555111218798	2.24327960622642	0.0248787896274062
COBL	1.08337357215254	2.46982592038077	0.0135178816072544
PPARGC1A	1.01174306322327	0.347088570339622	0.728524779932936
MLIP	1.05207021628463	1.35863005391152	0.174263846724923
ACYP2	1.22765736019252	1.78620281777982	0.0740664250259929
FAM47E	1.13179743202811	2.07049472817256	0.0384060392177033
NR3C2	0.95140698465138	-1.36095606965341	0.173527572708643
CSRNP1	1.04650932358946	0.559452359651719	0.575853035832659
KRT13	0.970866707657882	-1.60654391537693	0.108154454022871
PADI2	1.00844327714325	0.238060881421639	0.811833874677656
SRL	0.981379164118558	-0.728967222119982	0.466021712980264
HBG2	1.06006796321043	1.08725620535401	0.276923597466348
SLC16A6	0.934954067691496	-1.27922982321932	0.200816136655497
ARSF	0.985676146438549	-0.436723473538412	0.662311903550218
EME1	1.02216446636225	0.250859589377933	0.801922668525587
C6orf118	0.964908798488217	-0.729562789490591	0.465657474276846
ANKRD23	1.00748055890259	0.167166268520045	0.867239224738601
SLC36A2	1.0481709997499	1.31581947003897	0.188234642747557
GDF5	0.946505888184705	-1.37715687428105	0.16846375186195
KIF2C	1.03040560888885	0.329561894958531	0.741731018800848
CRACR2B	0.894589734870634	-2.06990257444148	0.0384614688178346
MYBL2	1.02091110302184	0.246035091765913	0.805655067950825
FAM92B	0.930952461260111	-1.91896522046892	0.0549887355464481
TGM7	0.944219289702664	-1.48137476732808	0.138506734778785
SLC7A14	0.974697932962996	-0.411236770028539	0.68089892862473
RBM47	0.889614817205968	-1.5841153230805	0.113167477997183
GPT2	0.990790974423814	-0.138369125106865	0.889948696862913
CKM	1.03736942053346	2.15071480468779	0.0314987171015209
DPF3	0.979464406280259	-0.363981699605318	0.715871675047505
ARMC4	1.05170169811753	1.30093225541127	0.193281644162161
KRTAP9-4	0.979985766389598	-0.270129922526155	0.787060302667959
GYS2	0.97808131333522	-0.554268000953269	0.579395446215535
ANXA9	0.922922037963023	-1.58853884373706	0.112164544719913
CLCN1	0.956776595862122	-0.954897994149325	0.339629284235192
TSPAN6	1.17194583793309	1.71181016221867	0.0869316586972584
KLF15	1.01709066304496	0.430556384296877	0.666790960551069
MGAM2	0.93379368927409	-1.6808302168531	0.0927958975832773
FMO5	0.989548078631085	-0.165932578792838	0.868210008713556
ANO5	1.04223038796949	1.4708981292286	0.141318668679693
MYOM2	1.07238085717407	2.1641827762444	0.0304503246263188
TNFRSF11A	0.902136504892142	-1.68245495795484	0.092480652079422
ABCA8	0.975847194623391	-0.740147785242138	0.459210326315568
DYNAP	0.940714842713182	-2.56039482671123	0.0104553304577178
ACKR1	0.950020363829005	-1.64096577601131	0.100804519657282
TOGARAM2	0.937496401038952	-1.31530080625059	0.188408827282635
ASB15	1.02829474854009	0.902789621195156	0.366637560555659
PAX9	0.948803348381804	-1.24210710488984	0.21419704750622
TNNT1	1.07138293831223	2.13565110721556	0.0327078623901005
CDH20	0.971644972455577	-0.714025264240413	0.475211557276138
BSND	1.01457202885482	0.290254761814893	0.77162134459139
ENDOU	0.943203419885743	-2.32248209817653	0.0202069912572934
SPEF1	0.947176997043499	-1.18886168044113	0.234494101369836
NETO2	1.20669209359182	2.16550772930272	0.03034882412446
HTR3B	0.955642370426268	-1.02966134366509	0.303169007909386
FAXDC2	0.885039214708653	-1.95964606704517	0.0500371729999083
ADSSL1	1.01936017409219	0.361053222408919	0.718059660951114
SMAGP	1.00911316805281	0.102185078646836	0.918609771269477
RNF180	1.01998875023063	0.359358453072121	0.71932695133794
ASB12	1.04472171681449	1.15748521876257	0.247074174886424
SCEL	0.97318178952877	-0.970375107206164	0.331859551966124
CAPS	0.887940375270072	-2.07438755297418	0.0380433323683425
APOD	1.04639809582658	1.31479085196888	0.188580202767465
NWD1	0.906054593796144	-2.64494475985749	0.00817042540634973
RCAN2	0.972417202462482	-0.51434659433313	0.607009690678095
ANXA1	0.954000506859766	-0.933358914450443	0.350634686023909
IL11	1.05671913030983	1.34947441401413	0.17718463315055
CYP4B1	0.982992313095968	-0.696287667362501	0.486248694968141
AUNIP	1.1053115113058	1.05868283869258	0.289744246064735
CADM2	1.00956790502858	0.25581008700831	0.798097484702129
SLC27A6	0.954509427089911	-1.41375326460972	0.157434360081517
HSD17B13	0.992095591758536	-0.154120544015028	0.877514690028532
AMOT	1.02856127622928	0.853964022916802	0.393124923810593
GPIHBP1	0.936341748883774	-1.46278892104447	0.143525145551891
KRTAP10-2	1.09972437959682	1.56848122417028	0.11676886842428
MGP	1.00864941560434	0.198425207360277	0.842712396900529
SLC26A4	0.960786759822978	-0.797855444801614	0.424954381734042
CFAP299	1.0277464983695	0.441530687833314	0.658828850085962
NPY1R	0.980035397029122	-0.594461067985019	0.552203774172933
NKAPL	0.962785437087279	-0.657118847311908	0.51110450102965
MYOT	1.05579499002962	2.51591977855627	0.0118722202280489
CDC6	1.16862021085802	1.70516330366551	0.0881639719132252
USP13	1.11494861493323	1.65951858185017	0.0970113394451073
TMEM212	0.995988944716124	-0.0614212716038469	0.951023712050441
EPPIN	0.799685387659027	-2.2411736743257	0.0250148274010786
MFAP2	1.08589987530702	1.40696249859686	0.159438509260015
C20orf85	1.00615420385446	0.144595860088132	0.885029966053312
PRSS27	0.933282462250441	-2.25455206927935	0.0241614588709713
SCARA5	0.981249663952822	-0.62907446811478	0.529300304722893
LY6G6F-LY6G6D	1.02217268362486	0.359936815538166	0.718894384782131
CRAT	1.03149102399543	0.644337580571411	0.519356551255835
MITF	1.00397983900719	0.0666176384999488	0.946886103446125
FCHO2	0.860275358277495	-1.57735718561091	0.114713361009951
TNNI2	1.03936075631725	1.69248697086548	0.0905531622732939
CENPO	0.952577968302884	-0.416507918512283	0.67703837423792
KLB	0.900365921215259	-2.0739350352548	0.0380853446946925
PGM5	0.991713195706316	-0.211437612722226	0.832545809398787
SECISBP2L	0.974829073510893	-0.259357154356146	0.795359684752016
TRPV6	0.97801500323161	-0.75391952330274	0.450897546726605
CFAP100	0.921872823241173	-1.46354008678639	0.143319652994992
LRRC14B	1.0627687682462	1.73854385457505	0.0821150297509888
KLHDC7A	1.00060904068639	0.0184051748961191	0.985315624172709
ITGB1BP2	1.03347003345363	0.665772434864061	0.505556566480991
CATSPERD	0.943727647785259	-1.02238304734687	0.306599640947905
CRYAB	1.06601139667313	1.81422031529377	0.0696438137124562
MAPKAPK3	1.10180002563962	0.933331318779692	0.350648929528684
WWC1	1.11469151085348	1.27031950056585	0.203970844683529
PRR29	0.913450429981363	-1.24806512412027	0.212007208940371
TGFB1	1.20600984026063	1.90579483012079	0.0566768299583291
HOXC6	1.09424810354272	1.84552138179892	0.0649617310720858
GPRC6A	0.996579439650053	-0.0433023834922953	0.965460491254212
CENPA	1.12980930532895	1.26966753938862	0.204203080174429
ENPP4	1.00531527892989	0.130144676774099	0.896451963722554
MYLPF	1.03242754951937	1.66611579543276	0.0956903530559437
KRT222	1.01091210240727	0.178509460479442	0.858322892132429
AURKA	1.27122505454577	2.60597653240694	0.00916127382270727
MT-ND1	0.956144200998759	-0.570938664948574	0.568041220259521
HSD17B6	0.901120880873247	-1.24282625831772	0.213931864107507
MOGAT2	0.905172735300627	-3.03557946874647	0.00240073948382207
AOX1	0.935806263638367	-1.48948972647271	0.136358456664556
FOLR1	0.995382241521744	-0.173459175024234	0.862290515013966
ACSM3	0.970122039012597	-0.536824257232406	0.591389014275744
AC007906.2	0.952357857381534	-1.23756843777591	0.215876123503575
CLYBL	1.12962458437329	1.66306088669057	0.0963002482704361
CA9	1.02392970103948	0.832489283547311	0.405132824592623
KRTAP5-11	0.782993506961268	-2.05823509948159	0.0395675708046133
FRMD3	0.971594506002951	-0.48891404167793	0.624902554150242
KIF4A	1.15187043810151	1.46847744022869	0.141974579823079
HBA1	0.993987079733544	-0.111083171236182	0.911550393552606
CRYM	0.934173220899185	-1.76773590596174	0.0771050643637334
SLC4A4	0.997088770065968	-0.0774800907784263	0.938241628914064
PKMYT1	0.992183603917499	-0.0967182107873262	0.922950177514739
RNF224	0.919783243815185	-2.10351261169307	0.0354209840203212
MMP11	1.01208448733003	0.344030236945184	0.730823546671944
AMY2B	0.897404227839018	-2.58704858609714	0.00968019415667887
MS4A8	0.951648937338004	-1.23356123056846	0.217366447154362
INMT	0.883419694017332	-2.40525739487562	0.0161610784919203
PROM1	0.975170198020881	-0.997825290054964	0.318364084511526
GJB1	0.9886007999434	-0.322264274519008	0.747252495389764
SH2D1B	0.916884022307362	-2.15729660065722	0.0309825617111608
ANGPTL5	1.11563164187244	2.05624718548282	0.0397586962025867
STBD1	1.10446286888679	1.45997487110116	0.144296980311106
CD276	1.17823580215119	1.96854250477665	0.0490056505362169
DMBT1	0.986070270520156	-0.72558535138636	0.468093003913429
PDE6A	0.940384164951649	-1.31117365732374	0.189799100078969
FHL3	1.0734445657562	0.80864812600946	0.418717574136461
CROCC2	0.888127421460375	-2.34693293719419	0.0189286613741374
PGM1	1.08317805034968	0.732203233422424	0.464044531079743
CD200R1	0.93470612016727	-1.27292324002616	0.203045281581141
EXO1	1.08451040255966	0.891366951641616	0.37273234135356
CIDEA	1.00879712916146	0.290257943780281	0.771618910476186
SEMA6C	0.962195329880635	-0.661995562317689	0.507974065715375
NBEA	1.0082172220811	0.206294872115074	0.836560583849864
AFDN	0.959375652157355	-0.41935577413072	0.674956140664674
LRRC20	0.914689649149457	-1.39091038235016	0.164252604070984
SESN1	0.683568325374463	-3.11908130868965	0.0018141589118046
C11orf97	0.97712170381246	-0.224976786597201	0.821997332980859
TTN	1.04014452468178	1.60280338522506	0.10897806922716
TCP11L2	0.90958315727261	-1.33163165982743	0.182981256088999
TPX2	1.12298053919756	1.28874750800597	0.197485880337613
RNF123	1.05684020554949	0.515222882760693	0.606397280519221
C6	1.02468239994315	0.641519980637776	0.521184903558196
C1orf127	0.927681096545603	-1.44703000164485	0.147888521024022
SNX31	0.967135770573861	-1.14848892064228	0.25076678420068
FAM149A	1.05767403496747	1.30770639665355	0.190972912889904
TF	0.960560114516441	-1.58053702752219	0.113983934184709
SCN2B	1.02082937438994	0.556169875454358	0.578094730728414
CLDN23	1.0142524811914	0.244711831373232	0.806679566422171
GJC1	1.02230550016674	0.389218578407679	0.697114461317022
ADRA1A	0.984019693785688	-0.330233035740369	0.741223886769894
CXCR2	0.997328608374944	-0.0736582879207338	0.941282290001079
KRTAP5-7	0.849471918153119	-2.17568481159911	0.02957883667346
PRIM2	1.16721057288797	1.24560807753878	0.212908315359889
TGFBR3	0.887458542360713	-2.38945061462794	0.0168735922439041
KRT86	0.952055586569756	-1.00102525087559	0.316814600813461
C4orf54	1.0418807840378	1.71576866662285	0.0862043911751113
CRISP2	0.963535269783521	-0.748724834449357	0.454023072069297
SERPINH1	1.17267623597108	2.26813280734594	0.0233211133033399
ASAH1	0.875009319442116	-1.10914049958891	0.267369575929509
DNASE1L3	0.934463342679867	-1.75538256021197	0.0791938930908952
BARX2	1.02629612133198	0.783229571228693	0.433492312666275
CDC20B	0.957124883055456	-0.938762029779862	0.347852937784571
LGI1	0.955903776731668	-0.854537788356677	0.392807080982211
BMP1	1.04228736475427	0.472131840400992	0.636832686745804
MT-ND5	0.990457973770225	-0.13611888842812	0.891727295697761
TEX26	1.03125938813768	0.491083154170965	0.623367635658317
ZBTB47	0.950335269508852	-0.616069867727303	0.537848408267082
LYVE1	1.04231803261327	0.856998331208266	0.391445806894032
RTN2	1.07516786124148	0.942820891784088	0.345772523764672
SBK3	0.966784062384885	-0.843583746312734	0.398902050021568
APOBEC4	0.933089471588788	-0.916164155174613	0.359580802808063
SMR3A	0.922306253321331	-1.34327161720624	0.179184039057753
TSPAN19	1.07705721310604	1.56131096490267	0.118450397715649
KCNRG	1.06481641932254	0.844789898123703	0.398228155782251
SAA2	1.01034877602884	0.338417831430564	0.735048338487075
HADH	0.973473649547177	-0.225346368061682	0.821709830651508
MUC13	0.985998373219142	-0.441246699283472	0.659034408567499
CEP55	1.16633118316544	1.72172201222074	0.085119887858936
KCNA7	1.02266269203886	0.637700734352695	0.523668507429101
CHAD	0.897731099197723	-2.52860338075971	0.0114517355159263
CIP2A	1.04336835803843	0.495453597940576	0.620279968771857
METTL7A	0.9060360144643	-2.10200925484208	0.0355524651033149
NEB	1.05114946764877	2.22860573617117	0.0258401490596844
MAML3	0.964920354985292	-0.570553493556173	0.568302351080091
PPDPFL	1.05832383193109	1.91846985944637	0.0550514603531717
KCNIP2	0.851940736995107	-2.71689561919712	0.00658973865707941
CDC45	1.07490179587922	0.83828885746192	0.401868492335985
B3GALT1	1.06221614239005	1.64911399735813	0.0991242825535601
VWA5B1	0.900952536907144	-1.5161512801664	0.129481104091591
C2orf40	0.995564952762858	-0.12582657504407	0.899869205111897
SPAG5	1.11635242910233	1.10985516116023	0.267061444923021
UBE2C	1.16588890349834	1.80872985180352	0.070492982928969
PTK7	1.07018058844713	0.748101814444749	0.454398747673616
ALPK3	1.06801277284469	1.4994389626906	0.133759792105024
IKZF2	0.870900637039502	-2.69710669187819	0.00699448562402469
HOXC9	1.04728051839808	1.02737130803273	0.304245656566355
BCL2L15	0.927186950548845	-1.73341586739806	0.0830217793289935
FOXM1	1.09646550598101	1.15708678363952	0.247236905781724
SLC35C1	1.12382681066968	1.15473913852756	0.24819726688449
DTL	1.01445786535334	0.173181753968181	0.862508565159683
TK1	1.07954967339263	0.886328770120926	0.3754403901466
MRGBP	1.28326824443717	2.19407533785367	0.0282299939143048
DCT	1.02782275560326	0.802898124474899	0.42203362017587
PPP1R3A	1.05288451494707	2.23946890163144	0.0251254225759207
SLC26A6	1.05346895700907	0.47694513605989	0.633401190021846
PLEKHA6	1.03399998236426	0.681784804218074	0.495375034305229
COL4A1	1.00275414713834	0.043427393753307	0.965360841237741
PLK1	1.30126714301627	2.66541767318463	0.00768927561180287
KIF1C	0.967532855030555	-0.342010764217832	0.732342791544113
ALDH6A1	0.937674505727803	-0.797395188531551	0.425221552763858
CAMK2B	1.06153500231127	1.89629337636591	0.0579212616490622
IQUB	0.907827521986098	-1.39361176838752	0.163434872811379
IL36A	0.956476041985624	-2.22204306717375	0.0262803952314005
SLC12A2	0.902312057084387	-1.17787388207974	0.238846888788263
SPATA6	0.958652907919083	-0.715710815898953	0.474169930877849
TCAP	1.02747807474431	1.3213339488046	0.1863900390616
THSD4	1.10325710202027	1.615588742553	0.106183259453426
TBX15	1.04118695193458	1.02796421450912	0.30396666130193
KIF18B	1.01980868314047	0.222271319257742	0.824102677593542
RFC4	1.0586403102163	0.706569587776814	0.479833993867302
CDH24	0.958476306006208	-0.467598132695705	0.64007200052205
EEF1A2	1.04887900647846	1.91393292012379	0.0556287273899144
HS3ST1	1.11814496153291	1.98668866028838	0.0469569092258322
WFDC6	0.848444463804045	-1.73601821502787	0.0825606138851687
MTBP	0.976253621418683	-0.280933815784217	0.778761163425862
ZNF844	0.910723242276254	-2.08064707593247	0.0374662215996364
C22orf15	0.924818531591155	-1.52045851820524	0.128395776742927
CDCA3	1.10064813409554	1.0710984965647	0.284125144155025
DOP1B	0.975427569553468	-0.284535878057224	0.775999743017167
TEDC2	0.946592105466127	-0.694095713726267	0.487622186440886
RSPH10B2	0.878732809586312	-1.66294878456552	0.0963226878510945
RAD54L	0.979436656573326	-0.244139021119363	0.807123152227784
OR7E47P	0.927094201890774	-1.69152021900411	0.0907374894832286
LIMCH1	1.03920670131433	0.905582386933623	0.365156934761917
GPRASP1	0.894270073770008	-2.0247998906472	0.0428879163203697
BPIFA1	0.975534587053978	-1.12620799246223	0.260077491286052
ORC6	1.21175439472373	2.11825110780628	0.0341538069256636
TSPAN8	0.962173502826016	-1.34219766677562	0.179531912814698
TMC5	0.969349197990021	-1.00339645697704	0.315669612901406
HOXA10	1.09282773314308	1.91668629847164	0.0552777969709209
PI16	1.01669300881359	0.625707135818278	0.531507051929639
GRIN2D	1.00006285223757	0.0015432136202537	0.998768694167106
ASB4	1.09172656043894	2.45560575594396	0.0140647361992578
KRTAP17-1	1.02506277920993	0.310334721806253	0.756306429461782
TMOD1	1.0803605969099	2.40893602390587	0.0159991022804072
MAP4K2	1.02981355589948	0.255536754507368	0.798308559634817
TREH	0.955417144923018	-0.891053373076848	0.372900537494462
FZD2	1.08110478451685	1.06171229171406	0.288366317490389
GNA12	1.30604706185214	2.57719673813907	0.00996052407016784
TYR	0.893843323787664	-1.79998844182711	0.0718624632839949
CAMK2A	1.08962670029852	2.60038253425541	0.00931198931176976
DNMT3B	1.04358828669957	0.718125934896468	0.472679640312917
KCNK5	0.937788193389879	-1.07387512887475	0.282878651778589
ARTN	1.06465271178992	1.38234092592797	0.166867045366536
PTGES3L	1.08947307775145	1.36885509914057	0.171044573554399
TTC21A	0.701167235430224	-4.03009112858326	5.5755233248528e-05
MDH1B	0.971292212191953	-0.50100373329479	0.61636849550959
TTYH3	1.13876759739173	1.55688204031128	0.119498494217119
SLC25A25	0.98762374292312	-0.163217179852471	0.870347440022087
BIRC5	1.20267078732813	2.10667385121872	0.0351458603232031
GTSE1	1.05327584610745	0.561647735508529	0.57435605006709
KRTAP5-5	0.947715561442801	-0.571238208810792	0.567838181173642
UGT2B28	0.932979531859677	-1.25378681893547	0.209919501422522
SPINDOC	1.2722830403245	2.45129316868236	0.0142343965837633
BOC	0.871386116834493	-2.65439974606647	0.00794496443405178
TMEM238L	0.954252483130638	-1.50143885208088	0.133242091262346
PNPLA5	1.04396145335888	0.995592857485628	0.31944800655664
PPP1R42	1.0298654190845	0.478208225744317	0.632502008452821
TSPAN12	0.927894274508492	-1.43158681200107	0.152262106104554
CAMK2N2	0.924235791810197	-1.36342349079326	0.172749081906018
TROAP	1.06647488822203	0.781195615768192	0.434687451920863
LRRTM1	0.970267899885064	-0.535411272356598	0.592365497077698
CCL15	1.09891616743641	1.26552343330833	0.205683753636492
LOXL2	1.07368664345281	1.31890157177349	0.187202020629474
TMEM63A	0.776978643423211	-1.97139742121326	0.0486784357968562
FUT6	0.929904611722465	-3.04253461690479	0.0023459483275442
KIF14	1.08647350266376	1.03903558478573	0.29878818689983
NHLRC4	0.850541481922417	-2.56236910233355	0.0103960767945982
FNDC4	1.05504893156756	0.8811805272434	0.378220117180455
KRTAP5-3	0.884354775762615	-1.15942738551544	0.24628201938648
KRT73	0.953948807851163	-0.901520173551219	0.367311812647335
SAMD5	1.03371165699645	0.835875057381303	0.403225195721046
PPP1R9A	0.993483481750448	-0.214322120833828	0.830295868869613
PRELID3A	1.06644152587814	0.836996140661038	0.402594737375889
C16orf71	0.893426175537284	-1.58025594303681	0.114048264913275
AIF1L	0.969292677897633	-0.700204317771102	0.483799715515925
XRCC2	0.986740765677299	-0.174172311999183	0.861730044752949
LMO7	0.963968039474871	-0.631752192748449	0.527548817269373
PIH1D2	0.985637169069678	-0.149086904329904	0.88148505923384
SBK2	0.996680171367623	-0.0793142263099226	0.936782690990603
TCEAL2	1.02816609617979	0.841819461715218	0.399889016596035
KRT3	0.990946153252196	-0.312192900883111	0.754893926960913
FAM174B	0.982974179218565	-0.239829018281239	0.810462810033598
GNMT	0.858417827219232	-2.50039937826804	0.0124053367945541
ACTA1	1.0354753229019	2.24837754379053	0.0245521258723792
SLC28A1	0.975486018751177	-0.4722611219759	0.636740416966916
SPRR3	0.96740156543953	-1.88628560147729	0.0592564785024903
PLOD3	1.12849346560456	1.46151934463667	0.143872970717665
HJURP	1.06462146565447	0.748805481496015	0.453974455412677
HOXC8	1.11376458313444	2.60551938580739	0.00917350822215349
ENO4	0.98400067324343	-0.259774155876117	0.79503798735504
HBB	1.01500862233018	0.492373797659616	0.62245511899258
GCNT3	1.00233584835592	0.0720597684410276	0.942554343086847
CCER2	0.915638584469328	-1.99961911071756	0.0455414087259859
DPF1	1.01855555098138	0.399672394820436	0.68939782699647
YEATS2	1.20379811075212	1.79991017054528	0.0718748234719692
TONSL	0.935260761647056	-0.760109443169068	0.44718916850946
SHCBP1	1.27280808946803	2.46550063496684	0.0136821932684239
PLCXD3	0.995235587704324	-0.116147566099433	0.907535591585749
PRKAA2	1.05839317581017	2.03597094025945	0.0417532734030893
TPRG1	0.889196222008795	-2.33810401587444	0.0193818529499467
CACNB4	0.950812531409608	-1.34657488419043	0.178117187636133
SPDEF	0.97041747352902	-0.99922993265029	0.317683318861516
ZNF707	1.00225697669296	0.0194567129126202	0.984476768591153
SCN1B	1.09517632012889	1.95698020189746	0.0503497960768115
RBM20	0.964937747343548	-0.834989661499138	0.40372352940132
LAMC2	1.09099115988634	2.03735953813495	0.0416140254684931
DWORF	1.04044219320077	1.58334530714065	0.113342781547558
VAV2	1.0592676870524	0.715849192264348	0.47408447370072
SORT1	0.997792057563908	-0.0329792665554902	0.973691121538313
SNX10	1.13605929461717	1.83267198152836	0.0668513664190956
TMEM233	1.0996051617746	1.9153805939702	0.055443984156249
SLC16A7	0.971572254394803	-0.628954699142592	0.529378714108076
COL10A1	1.03766175436229	1.26205839955922	0.206927773023325
TJP3	0.926083399950447	-2.49629046006439	0.0125499790845967
MT-ND6	1.00586254077541	0.0889636543854654	0.929110795146724
KIAA1324	0.953570834752623	-1.39681635233161	0.16246880361686
SLC25A23	0.9332830814369	-1.18320463033167	0.236728058344343
EIF4E3	0.979863900474835	-0.259145206566711	0.795523206014298
HOXD10	1.01322147982235	0.360882874652596	0.718187006169452
CCDC178	0.99471845158885	-0.0958959716797788	0.923603193970619
PCCA	0.969423270403404	-0.289988546496545	0.77182499988071
TMEM100	1.01613747630736	0.396363722452211	0.691836724483695
SPEG	1.12830458483319	2.58798855479046	0.00965381882280189
FHIT	0.962308887861764	-0.734573319110868	0.462599392142532
LBX2	0.997268484238977	-0.0394535388000582	0.968528795317797
CLU	1.00440259071429	0.117483212373265	0.906477146499489
ID4	0.988328382245102	-0.231444270494317	0.816969675742327
EXPH5	0.829050981814028	-3.25671463424204	0.00112709682155255
CFAP206	0.935892256283507	-0.9416183646281	0.346388063998604
RAD51	1.11587902598565	1.15185061737459	0.24938246374018
TGM3	0.984768403262405	-0.945363078551143	0.344473544958045
C1QTNF6	1.1187428519451	1.96586862774891	0.0493137878170939
MTFR2	1.15007984857214	1.51567738445737	0.129600948919156
EIF5A2	1.25898418388101	2.97264039466319	0.00295250146076056
WDHD1	1.0093361964871	0.0970430828307363	0.922692180734447
COL7A1	0.92498221650552	-1.19139079495648	0.233500204892154
PLEKHA7	0.936646456018604	-1.23604838353084	0.216440579526887
CENPI	1.18407982307485	1.8639515763085	0.0623285048294274
DMGDH	0.874334702091389	-1.84731953808814	0.0647008429016679
FAM189A2	0.966060906393689	-0.978852379295321	0.327652924568548
TRAM2	0.980821127682	-0.227543583588414	0.820001083089926
SIAE	1.13217352033921	1.43466015196646	0.151383964562198
KCNT1	1.01838093109511	0.451849130181509	0.651377673340873
TTC9	0.903749842252969	-2.1703215526498	0.0299824949926942
FAR2	0.94897979380337	-0.749937025397018	0.45329263366988
RHCG	0.971517376161263	-1.33730745520843	0.181122298482095
SNTB1	1.01612421801059	0.233513986400911	0.815362310150281
GMPR	1.01695119288768	0.335524469293602	0.737229489565744
INHBA	1.11407691640829	2.86879357814062	0.00412040611769269
CCNB2	1.22281742206671	2.04436403917475	0.0409175971127713
HSPB8	0.960604132510842	-1.02579521220162	0.30498812334942
MCM2	0.963164731167173	-0.494535963883595	0.620927713956026
PPEF1	1.01989955915167	0.447833484704946	0.654273375464092
PLXNA1	0.941710293811335	-0.590924900751785	0.554570740869699
COL27A1	1.02300761308331	0.32357199245637	0.74626209490875
PCDH1	0.961475753345294	-0.62859331789012	0.529615336069766
GDPD3	0.930413314302725	-1.75796816798899	0.078752925696489
CCL23	1.01276914923217	0.262175658432742	0.793186018944646
MLPH	0.955963627005623	-1.04505551749002	0.295997311270466
PSCA	0.955998115055206	-1.58625558215992	0.11268134383371
BCAS1	0.972248339637098	-0.782201804619775	0.434095984115898
PLEKHS1	0.963721037561005	-1.44529195006055	0.148375898041286
ART3	1.00952967737183	0.286577660489027	0.77443572162322
ATP7B	1.14437330397893	2.02001466370546	0.043381866533395
MMRN1	0.937975069013556	-1.99536729818522	0.0460028348659995
ARHGEF38	0.908190164202436	-1.73338727017496	0.0830268586508847
GNE	0.961189153336479	-0.657120052294054	0.511103726291043
FA2H	0.96055703537884	-1.1418520137707	0.253515537716066
ACPP	0.940107545408188	-1.36991847617567	0.170712351492461
ACSS3	1.00499219878851	0.107369436728872	0.914495900271025
RIIAD1	0.995506273208613	-0.0805730942489238	0.935781464295496
MT-CO1	0.988469789413786	-0.128233103248754	0.897964503713915
SCN4A	1.04852105541643	2.06548050337722	0.0388775584079394
OSR1	0.896635420978964	-2.61921032043984	0.00881335906896481
BPIFB3	1.07743294217114	1.00628123428693	0.31428030486743
SLC44A3	1.02827243128503	0.436948306811264	0.662148837560112
TEC	0.913721867961402	-1.36547691929476	0.172103202548905
FEN1	1.05614112481632	0.519653425616629	0.603305154012397
KALRN	0.999214894263141	-0.0128018659932848	0.989785867770483
EXT1	1.1016434534447	0.991218682917669	0.321578809668692
DTNA	1.08979701287364	2.37994619710887	0.0173151659787358
SGCA	1.05110099123285	1.93730850348201	0.052707643426917
KIF23	1.2309541533424	2.12761999597332	0.0333686029672584
PRR11	1.25817704330062	2.46259167349793	0.0137936905403241
SLCO5A1	1.009774305165	0.235320045080244	0.813960338179544
TRIP13	1.09684129482033	1.12413225372788	0.260956924106991
ALOX12	0.944473410943437	-1.59795681634753	0.110052588043331
DMD	0.981823766700504	-0.423305718322011	0.672072222729405
BPIFB1	0.9922214805045	-0.501811081506134	0.615800417359873
CLVS1	0.959993416013611	-0.826716792215418	0.408397601314004
COL4A2	0.984264798843771	-0.228295275263641	0.819416697380943
QSOX2	1.18628789452134	1.52391877419303	0.127529002965244
ZBBX	0.969008734815457	-0.633338578566515	0.52651256552535
NEU4	0.977337518093272	-0.615408861191246	0.538284740904148
MMP9	1.00594303834981	0.143247786803032	0.886094490536064
BUB1	1.22140533659086	2.0076161639116	0.0446840955679499
TTYH1	0.881620051467492	-2.39301703619735	0.0167104651597483
ZNF114	1.1190063402214	2.91943557175807	0.00350665872365852
CUTC	1.14727272487686	1.11317906225504	0.265631533167955
USP6NL	0.822206882416489	-2.22189332316254	0.0262905157465349
ZDHHC15	0.986011174610638	-0.3619384114722	0.717398054920306
PLAU	1.22092668796872	3.43305665183307	0.000596817381052746
PEG3	0.954131282715957	-1.2315133961404	0.218130909492591
FRMPD2	1.00220896445459	0.0434973566180232	0.965305071646815
GAMT	1.02351857353682	0.437624253428332	0.661658686764132
N4BP3	0.789909000580012	-2.90388271926026	0.00368566195599706
IQCD	0.927285045450228	-0.957430983620551	0.338349766069642
ANGPTL7	1.00697565988215	0.214330299474336	0.830289491429855
NCAPH	1.10434060409401	1.08235102987294	0.279096579098641
HP	1.0145798701587	0.496725801353692	0.619382425126995
WISP1	0.945077822454868	-1.24295014150368	0.213886206867992
KPNA2	1.43613244862348	3.06662384259542	0.00216491106678633
FOXD2	1.17756084667276	2.02737606044212	0.0426239682810846
GOLGA4	1.00328478598222	0.0320189802892697	0.974456914575238
ATAD2	1.01560850876232	0.183805215902326	0.854166264157346
AK7	1.02588599257069	0.550541914575233	0.581947736434377
AURKB	1.00886899544506	0.116978923104257	0.906876755721716
TPBG	1.16611640539679	1.68663057070987	0.091674409862876
PPARG	1.09032483717706	2.26648383428714	0.0234217758288137
PKNOX2	1.04933059401687	1.21623228472434	0.223896448490828
P3H1	1.02971927759113	0.368828472893375	0.712255580321804
SPRY1	0.937833007684707	-0.857938230219992	0.390926572635481
SMTNL2	1.06026373727502	2.03328304465851	0.0420239351717481
MYBPC1	1.02242727031145	1.49698096830091	0.134398210217863
EMCN	0.940344463397458	-0.987153294771862	0.323567494229698
CKS1B	1.18835005744123	1.90405667753822	0.0569028030680109
HOXA11	1.06069998991043	1.67307223435674	0.0943130767481109
SYNPO2L	1.02237589302249	0.912588462164903	0.361459024741707
LNX1	0.956146000270978	-0.7388937736066	0.459971503472704
KAZN	0.817217540305004	-2.36913554327412	0.0178297178944665
METTL11B	1.06243747103816	1.34956343800853	0.177156058673311
STC2	1.23631196075865	4.21637457246344	2.48261266957724e-05
STAC3	1.03497492659319	1.09564212100244	0.27323542097563
ICAM5	1.02597985156544	0.541533648428413	0.588139811513764
COX6A2	1.02665816279672	1.39925946493189	0.161735190318042
CA13	0.980049862994123	-0.375160805609754	0.707540877490624
CDCA8	1.11717505149283	1.15173086770871	0.2494316837939
PPP1R36	0.988481640276933	-0.182977052458837	0.854816024113277
GALNTL6	1.00553327075166	0.120569412661662	0.904032097218164
TNS2	0.840124128745753	-1.98018964510108	0.0476822229682635
TEKT2	0.906000303564115	-2.13341588519768	0.0328906250925449
DNAH3	1.04759865786406	0.823765352431798	0.410072897925997
CHST11	1.1230610396663	1.78092003012353	0.074925515902412
KLHL41	1.04129822118255	2.41241332351087	0.0158473049655474
PARP12	0.914821229156447	-1.04427328150151	0.29635897080846
DGAT2	0.979626103076363	-0.476085137216833	0.634013725172611
CA8	1.01378954653716	0.371598297067127	0.710191957190964
ASB2	1.03216413833582	0.664902236010761	0.506113025483273
TBC1D31	1.10411647277092	0.83012190626991	0.406469862683491
COL13A1	1.0266494753081	0.388258812003901	0.697824514344371
KIF26B	1.02613354470963	0.49395546155085	0.62133763437636
MYH6	1.0076476218894	0.310408276243042	0.756250501236229
TMCO5A	1.02549777740725	0.265276391052721	0.790796550390001
KRT40	0.974016050009405	-0.617496767675695	0.536907112627634
DYDC1	1.01764195744284	0.240147908177913	0.810215595305416
RERGL	1.07125769362092	1.49430622349782	0.135095599235942
PLCL1	0.926777273993211	-1.24182349622884	0.214301691607274
SMIM6	0.904079590981257	-1.71886666677792	0.0856386529260864
SPAG8	0.941870440978855	-1.08382520624292	0.278442306915617
IL17F	0.874110520398453	-2.17171805563728	0.0298769357878625
ANK1	1.00172235361067	0.0423531745772648	0.966217156101413
NRM	0.988428332936945	-0.106623086603832	0.915088002527808
CDKN3	1.18985892365457	2.10311259260317	0.0354559284469756
CDC20	1.0978177534356	1.15852199539313	0.246651080931099
RBFOX1	1.04148700239963	1.63872532223908	0.101270477884693
C14orf180	1.1037795056397	1.46546508787822	0.142794070730176
FANCB	0.974182167050166	-0.312788683853835	0.754441213293885
ADAM12	1.01669364200784	0.38954696102404	0.696871578616062
KNTC1	0.906749377269005	-1.08131951249382	0.279555010680409
NNT	0.982965915125291	-0.216505649932509	0.8285936215898
EFCAB12	0.9250839140038	-1.49187903130652	0.135730860620574
TPT1	1.218938853383	1.95697404512099	0.0503505199654272
TNNC1	1.03187661241533	1.74140297379483	0.0816129673141279
MGST2	1.11347785817535	1.10723268284759	0.268193340456899
AGRN	1.04660799995891	0.568487060392721	0.569704289501623
TMEM184B	1.20674709120526	1.51598875839021	0.129522194983843
TTLL10	0.933809933703071	-1.54878386996758	0.121433684314298
ENO2	1.10861830458496	1.99128914663779	0.0464491079761975
NFIA	0.743934098438771	-3.19523533900798	0.00139716861197235
CCNG1	1.10570852733542	0.940886209421221	0.346763175468043
SCNN1B	0.944713878278777	-2.04118899546133	0.0412320451092611
VWA5A	0.992289065114958	-0.120021176596624	0.904466372718396
ASB10	1.06230254457329	2.05543873246805	0.0398366476498968
DNAH10	1.06385089653684	1.17808400965397	0.238763116162529
STX1A	1.1501836992915	1.77579679762436	0.0757664157407915
PRG4	1.02410605338352	0.756602995364298	0.449287746264196
MMP12	0.999213307423556	-0.0196819180419231	0.984297115298985
MEIS2	0.994272216381986	-0.0669923331431975	0.946587806755287
PLAC1	1.06573715061358	1.93097534685573	0.0534861012421608
SH2D2A	0.987472604539105	-0.187703183665438	0.851109334428487
TCN1	0.968119801094719	-1.49522411075475	0.134855963067678
EHD3	1.06291186439824	0.871023625674903	0.383741253289223
TMEM132A	1.02706596768369	0.327108266683028	0.743585999551026
CCDC114	0.988528923283335	-0.275808321527448	0.782695291882446
CCDC181	1.00250949972071	0.0364048785745265	0.970959524219707
NRIP3	0.989209654562704	-0.204944454007843	0.837615523018521
CLCN4	1.00539368204427	0.125466867606936	0.900153953550576
KDELC1	1.34476319269871	3.46087100305011	0.000538430749126901
FAM110D	0.908359580744222	-1.55609185955902	0.119686250469427
SGK2	0.896509022511238	-2.72575100008171	0.00641553764715745
SEMA4F	1.14024334468077	1.57667528504675	0.114870260030907
KRTAP12-3	0.835111087787735	-1.23621187698591	0.216379817030806
HAUS8	0.907937173220763	-0.939869007614766	0.347284756387173
SLC37A1	1.06030533001377	0.930722920572325	0.351996910172908
BHMT2	0.933031106429623	-1.44635724560099	0.148077027096485
SNAI2	1.10340368648464	1.31175404935541	0.189603133578225
NEK2	1.14494570802248	1.51202013153721	0.130528741237199
JPH1	1.04179620918746	0.897941085949023	0.369216959037464
SUOX	0.877726794561969	-1.3643943821379	0.172443475062969
LGALS12	0.944446101105021	-1.2039725825211	0.228600175830752
KCNJ11	0.986923136874006	-0.348535815428695	0.727437821115942
EHF	0.92007947937137	-2.08236947021318	0.0373087348478036
C5orf46	1.08823389981707	2.61117126365356	0.00902326930075735
KIF3C	1.10802864801729	1.46446741310918	0.143066280498958
RHOU	1.02528797574132	0.407736464356129	0.683467163585521
FXYD4	1.01869853146441	0.312384634745239	0.754748226222033
NDE1	1.13644759344068	1.12113752784839	0.262229326672228
PSMC3IP	1.00870835686807	0.0952759051117537	0.924095680513298
ZP2	0.899873289595607	-1.55294818149624	0.120435514726529
MFSD6L	1.00573952116047	0.168390300085706	0.866276238557336
SEMA3G	0.855047480350354	-2.69149605405174	0.00711323398014554
NBEAL2	0.840932683125473	-2.18880705235986	0.0286108669363883
HOXD11	1.04841267528406	1.36678828669645	0.171691675292419
MPZ	1.08986642484129	1.61729933739268	0.105813682262393
TIMELESS	0.925487542426049	-0.77537649873409	0.438117217914751
ABHD5	0.971788052416835	-0.309188807671851	0.757177907261127
TMEM56	1.00333686278206	0.0890966303564299	0.929005115332113
ALS2CR12	1.11147745840554	1.52545867803453	0.127144732679029
ZIC2	0.973251756061226	-0.711149349760101	0.476991691639445
PLPP4	1.0224470608613	0.667792256744218	0.504266209984593
DYDC2	0.978253967064481	-0.565642399019199	0.571636899171517
HEPACAM2	0.949689365914413	-1.01392192371342	0.31062000917302
CHRDL1	1.02116164384278	0.84275497237528	0.399365495514716
ECT2	1.15386711346648	1.77392004802461	0.0760763760875294
SLC2A6	1.05540642531953	0.805890005660695	0.420306274466186
FOXO4	0.821215276903687	-2.11752008323758	0.0342157326762378
TRDN	1.03481874120624	2.03110286918769	0.0422445604753688
ZFP36	0.999079838437309	-0.0146570960814397	0.988305748045513
APBA2	0.940285868418903	-1.17426608223223	0.240288464384827
DLGAP5	1.12838656167599	1.38321559038266	0.166598770747632
NRG3	0.865406265390484	-2.62898023844113	0.0085641337480984
DPT	0.911680617153003	-2.39078232775165	0.0168125172768339
DUSP26	1.02581037243719	1.02761026133487	0.30413319538185
NTRK3	0.997111647369658	-0.0769869960673034	0.938633889898379
TGFBI	1.09607067235051	2.20890140065445	0.0271814997676957
BHLHA15	0.956688127455462	-1.19482829870183	0.232154121462027
DSCC1	1.07140308352733	0.76449866288607	0.444570133201872
CDC25C	1.08413602979478	1.05654156031657	0.290720863680544
SLC25A20	0.847517005529992	-1.58739096468019	0.112424124393442
FAM129B	0.954375834383239	-0.501317659908187	0.616147578553706
E2F7	0.994404057253345	-0.0856123922964944	0.931774547003059
ST3GAL4	1.19427074321852	2.14976731310981	0.031573624939087
DAW1	0.991160606082488	-0.231350009330133	0.817042898451028
AGBL1	1.05387076049826	1.69302138690045	0.0904513963870984
BBOF1	0.88286507445017	-1.29517215717051	0.19526084740154
SHMT1	0.871984833763201	-1.69190232325402	0.0906645989607678
ZNF677	0.912146275635018	-1.86870948139748	0.0616632441845069
RIBC1	0.885688677358003	-1.6651139714263	0.0958900198356444
EVPL	0.952561834369265	-0.974855219457298	0.329632081600558
GJC3	1.02839664908393	0.487985492975545	0.625560116681809
AIM2	0.986151623785087	-0.386627028324236	0.699032345410003
GALNT12	1.05352402993632	1.03879553325657	0.298899839189237
LPCAT1	1.06184043782893	0.810901532928265	0.417422219906465
COL4A5	1.02819443124248	0.497614465689248	0.618755805851139
DEPDC1B	1.1245165470385	1.42455096715244	0.154287042296825
EGF	1.09366002219786	2.76720930860356	0.00565384423779561
HMGCLL1	1.08175883469023	1.52020574503982	0.128459273971652
OLFM4	1.0284118386887	1.32112005201805	0.186461338029246
ZFP2	0.898184218730731	-1.83110949239895	0.0670842019842149
CDCA4	1.17128679952475	1.51281029445519	0.13032785315619
KNSTRN	1.42919100159822	3.13104284088556	0.00174186748460531
SOD3	0.970488871048759	-0.491037686065391	0.623399793283023
PDIA5	1.19037580143111	1.752742981908	0.0796461342601665
PRR15L	0.967286093539784	-1.00982140754505	0.312580861796728
PDE4C	0.957886304278641	-0.990877242029253	0.321745526238767
GAS7	0.907460258753327	-1.85367313286369	0.0637859377327459
CGAS	1.03268756275385	0.427012946339779	0.669369898086008
RAD51AP1	1.00781261488322	0.098933249714653	0.921191268944954
DUSP5	1.1089764072427	1.52691444124984	0.126782288075051
SMYD1	1.03862910591686	2.12395003750874	0.0336743216302014
ZNF835	0.881408948762729	-2.34226114204416	0.0191672984233695
GLRB	1.03357401649907	0.810079233196309	0.417894638892061
CENPL	1.03615574971746	0.320155338666369	0.748850577287628
HSPB2	1.03830804299622	0.943850727427751	0.345245933943848
DBF4B	0.999526408119444	-0.0046536070712158	0.99628697216743
LHX5	1.05337494074376	1.73719652796472	0.0823524875736072
HMGA2	1.095198735331	2.92062759930721	0.00349327113816573
NDC80	1.03435653906107	0.422013232104698	0.673015359223722
KCNE1	0.92800712839573	-1.28232701180605	0.199727956173977
UBXN10	1.0132417682727	0.349390483066739	0.726796177106937
RNF157	0.940133978497502	-1.08297356079811	0.278820158632823
GSTA2	1.02642931766025	0.633567232741621	0.526363290850541
LPL	1.0576789720285	1.34646321555069	0.178153175716556
CHEK1	1.05254955781903	0.476267870495072	0.633883552189069
LRRC30	1.04602722429276	0.829761244173543	0.406673786940428
SMARCD3	1.11993107026304	1.84527722187166	0.064997222202292
E2F1	0.904752769379515	-1.37119757976172	0.17031337246953
PLOD1	1.16284823335734	1.75083006890052	0.0799751854864026
EPHX2	0.935744870370714	-1.26453583013852	0.206037768767174
MT-CYB	1.03286390923176	0.417580246746111	0.676254041604741
PINK1	1.1304079025977	1.39473910036395	0.163094529392432
C9orf116	1.00196900322339	0.0283040079658342	0.977419683987469
TTC29	1.00198830083803	0.048570370033787	0.961261683372836
COL12A1	1.00417174408536	0.0939763981023262	0.925127905333498
FSCN1	1.16550988854397	1.99421911544823	0.04612811403321
CLSPN	0.964804280988903	-0.509879511917484	0.610135876381945
TP53INP2	0.920648274941095	-1.18134787805837	0.237464554697841
DCD	0.788152223260846	-1.91353610570305	0.055679455869945
C2orf50	1.01481328861391	0.28105559354007	0.778667760063434
SIAH3	0.924100300504574	-1.50901187334129	0.131295748562271
ANKRD2	1.06144800514322	1.7310417408689	0.0834443199868986
TM7SF2	0.971608085486694	-0.630452481637823	0.528398583102557
ARHGAP6	0.948790879960651	-0.928365180702344	0.353218173726917
HOXB9	1.10607658658204	3.72733331571971	0.000193516460830675
TRIM55	1.03991352449307	1.45096865352643	0.146788589051026
ASAP3	0.848099260524696	-2.16582597997753	0.0303244872770023
FAM214A	0.830084312968118	-2.22751396770603	0.0259129433554958
BCKDHB	1.09030783934116	0.901556788190515	0.367292354400689
PRRT3	0.829046225185937	-2.03802572211261	0.0415473605434394
KCNMB1	0.929245001876069	-0.999120298023437	0.317736419367381
GBX2	1.03964809352459	1.06806407880057	0.285491607910952
FOXC1	1.1055219200694	1.44885090459522	0.147379224298459
PDLIM5	1.00868585316159	0.0874890162936594	0.930282815681953
GGT6	0.925798220875122	-2.12974253695639	0.0331928751034554
CCNG2	0.893262321770368	-1.38929908403926	0.164741822317056
SPTB	1.06646043216047	1.93211972625452	0.0533447301047263
ITPRID1	0.960266811032071	-1.04964578797816	0.293880997072366
MMP14	1.22318652252263	2.40629284211852	0.016115340895798
UBE2T	1.18007023117834	1.92001696386579	0.0548557566837044
TSGA10	0.925507049535296	-0.934118759132956	0.350242636337075
NEMP1	1.0754103136363	0.883948909415891	0.376723793182825
GINS1	1.0176852783289	0.195313925753044	0.845147195835445
UHRF1	0.948942876663245	-0.637522483064969	0.523784569906958
UBE2S	1.06578157202681	0.798683238118035	0.424474108503803
CYP2J2	0.990926181013236	-0.180026791940963	0.857131534888274
FANCI	1.0246953554658	0.259393863666913	0.795331363818194
ALDH1L1	1.00552933559755	0.201113424460454	0.840609885249605
C18orf54	0.947144449378206	-0.627833760307808	0.530112847555228
GRB14	1.14982001668708	3.94832276444164	7.87006499340505e-05
FAM124A	1.0287500900504	0.40624145835643	0.684565194812256
HOXB7	1.03442693789046	1.06145347966657	0.288483863714039
ISG15	0.997842022604867	-0.0603694638501874	0.951861378601994
NAAA	0.919230460272147	-0.980838199794813	0.326672537263657
LMOD2	1.03776553030859	2.2025719221702	0.0276249347162417
NT5DC4	1.03958639050741	0.71087279537404	0.477163065548042
DTHD1	0.877951925772223	-3.3327584806854	0.000859895532560179
CPEB4	1.01512379173807	0.22184199687949	0.824436885128291
MKRN2OS	0.967423696545418	-0.657100563595186	0.51111625654982
SLC6A4	0.954510769686502	-1.30610047495214	0.191518391486232
MPP7	1.00849797545882	0.155088592078159	0.876751475572688
IKBIP	1.26028462549777	2.25009550903472	0.0244428831144724
KIF18A	1.11848847333855	1.315897453895	0.188208463455129
XRCC3	0.987657047904798	-0.131292394760057	0.895544007816797
LCN6	0.957195156242594	-0.820676467243979	0.411830578618147
USP54	0.873144292908139	-1.83621830168221	0.0663253769633411
FMNL3	0.801943740104335	-2.43902610148278	0.0147269044983871
FLNC	1.05905018563276	1.9145144794793	0.0555544508214345
NKAIN3	0.963296454891969	-0.505473742969312	0.613226135902859
SLC44A4	0.921775269487764	-2.71494981762595	0.00662858138349602
TNNT3	1.03042746765795	1.49748419752798	0.134267314397436
MRGPRE	0.961660628552353	-0.44921822877257	0.653274238895826
CHTF18	0.875263707245788	-1.52232161625196	0.127928514351084
TACC2	0.976133754394708	-0.270133723726047	0.787057378412734
IL1RN	0.96718944031505	-0.793628483388886	0.427411745487434
COL5A2	1.0242022021322	0.556974883070939	0.577544590084907
SLC26A2	0.958892017113549	-0.630233161643888	0.528542045710961
CSTB	0.960117650364237	-0.844178261504105	0.398569800141133
ITGA5	1.21272924501809	3.41707526851494	0.00063297776694328
KIT	0.910218029210434	-2.14895693187668	0.0316378141264086
SOX17	0.997620805804169	-0.0378991281673361	0.969768108172896
CDH26	0.950654476277836	-1.19027460186399	0.233938479889499
ADAMTS12	0.999324993003217	-0.0164112556395674	0.986906300257295
SPRY4	1.09203800942917	1.20389840401963	0.2286288487381
FANCA	0.963490230113474	-0.393404841557519	0.694020494311414
TMEM61	0.985949954771562	-0.339305590002441	0.734379531963213
CACNB1	1.09521470290177	1.86358837752995	0.0623795310526399
LEXM	0.952327274647378	-1.27107512905144	0.203701922337014
MUC5AC	1.01029521969994	0.443540526920631	0.657374812406806
DCBLD1	1.17164655550392	2.51082500580226	0.0120449389436532
EPB41L4A	0.905556680229344	-2.15609129976273	0.0310765367300704
SPINK8	0.997552914316731	-0.0461219606797685	0.96321304254062
BCL2L12	1.01055380783591	0.0960821142398433	0.923455356347579
HOMER3	0.994375894539402	-0.0776178181531877	0.938132068304034
HAPLN1	0.952907001406575	-1.15432219987944	0.248368098300832
CEACAM7	0.96189385380195	-1.87658937756542	0.0605743943763701
HOXC11	1.06564790642597	1.860720306728	0.062783684644848
MYOM3	1.02037273096681	0.674873655636979	0.499756039282499
CCL2	0.999128446969366	-0.0175730938932411	0.985979421325055
ADGRF1	0.953899801410757	-1.74125427882622	0.0816390166682439
IBSP	1.08403484558055	2.4676386052698	0.0136007555146094
FZD4	0.953738780435047	-0.565585598781133	0.571675519916481
TCEA3	0.885331816679377	-2.56011712376332	0.0104636891780539
VSIG10L	0.963824303243381	-1.04137649040379	0.297700849194328
ATP8A1	0.92502587189119	-1.65851110864316	0.0972143472229951
ADAMTS2	0.956713570165899	-0.959960520485248	0.337075084903161
GADD45G	0.997981694905966	-0.0376670278121443	0.969953165325107
USB1	1.22671183545618	1.97851872038944	0.0478702188333054
PDK2	0.919607942505922	-0.858518214192999	0.390606377287052
SAMD13	0.999691047137658	-0.00536183773333657	0.995721892953817
HJV	1.03488465116105	1.6469406764857	0.0995702400134871
RPTN	0.967643168500383	-1.65676087175839	0.0975678307034694
PLCB4	1.05517728501155	1.46235497808523	0.143643960045267
P3H4	1.09285236725607	1.1853351679055	0.235884953993503
SYNGR1	0.955851126849185	-0.961904986777076	0.336097333376442
PDLIM2	1.03687265879528	0.516493973356473	0.605509447053471
IGF2BP2	1.14257168334907	2.65455999337315	0.00794119171772478
KRT79	0.998730835354384	-0.05081167629681	0.959475586557849
ONECUT2	0.929751516439468	-2.0442801474077	0.0409258793217548
STRADB	1.02829024650626	0.254224847330259	0.799321855658995
RAD54B	0.996448106600939	-0.0407038689039305	0.967531977214182
FGF10	0.977395010024681	-0.66345629672425	0.50703836060381
KIAA1211L	0.956064727501824	-0.875476413279789	0.381314738508887
PZP	0.944983430286345	-1.18817546413938	0.234764288108283
TMEM217	0.979995323655437	-0.302439948635119	0.762316705102475
CLDN4	0.989240474110349	-0.249606400309855	0.802891748504435
GSDME	1.14017883479269	2.33342944069437	0.0196256175892693
CENPN	1.19696234024135	1.80205225395298	0.0715371846999116
GP2	0.957730202074824	-1.28401775863872	0.199135741814892
PPM1L	0.971667707236067	-0.558365275121493	0.576594979803423
FAAP24	1.06238350746885	0.534482961206392	0.593007434856094
GNGT1	1.05530712287722	1.55429219275232	0.12011473495844
JPH2	1.0627600716883	1.93311007270218	0.0532226395021325
GLP1R	0.914948124501093	-1.72018104667603	0.0853995371354401
FAM72A	1.15470696910439	1.59486837625516	0.110741672672139
HRC	1.04167973894635	1.67397223833632	0.094136055538196
PIF1	0.944392973346269	-0.845922957437171	0.397595724545834
SHOX2	0.947819576499008	-1.20467790724316	0.228327668012536
BMP8A	0.986533327977366	-0.270286993412719	0.78693947086127
OSCP1	0.894195810557601	-1.17798688406487	0.238801835136544
ALG3	1.33839869768876	2.77098208861166	0.0055887500984808
PDIA4	1.19077593583413	1.49284351821087	0.135478152825184
FGD6	0.965227968387812	-0.420545835956278	0.674086752418991
GAST	1.0604944561095	1.98089898147601	0.0476026033383088
SGCG	1.04016014891753	1.56106370084047	0.118508721650192
EIF2AK2	1.1060163012962	1.05502574905513	0.291413548546099
MCM5	0.875340256761156	-1.38023643438651	0.167513859368083
FILIP1	1.01187194524637	0.293880859844682	0.768848944260592
SLC19A1	1.12414178438422	1.31499620067415	0.188511179359616
MSANTD3	1.44313700287948	3.30976781457744	0.000933733915511879
ACHE	0.999384904735037	-0.015277904261466	0.987810470272074
MELK	1.07365223208473	0.920787258988317	0.357161508240921
CYSRT1	0.955268773278384	-1.55418109402152	0.120141225881517
ORC1	0.920853702439662	-1.01098137700974	0.312025343179999
COL5A1	1.03499149398704	0.786116903249586	0.431799002369062
IL13	0.906637442177499	-1.7252111468629	0.084489427581124
SRPK3	1.01205799488951	0.349689848925159	0.72657147267284
TACC3	0.913645667267903	-0.959305822775683	0.337404702884271
UNC45B	1.02611832478488	1.25273179116965	0.210303332132079
MYH2	1.01902826870974	1.44503092075968	0.14844920060091
MYADML2	1.0292957630298	1.05837879011013	0.289882785138187
NUF2	1.15044653616056	1.69102813612535	0.0908314290481695
ODF4	0.791228511538774	-3.42895854931044	0.000605902056286894
SPOCD1	1.07027579773516	1.49224101683047	0.135635973183302
RBM24	1.07517170537613	2.7217487376858	0.00649374951013018
CACNA1S	1.04229798824663	2.27368066970315	0.022985193234049
CISH	0.889598549247256	-1.21207988992689	0.225481800884891
EPS8L1	0.914175088434252	-1.89319798787865	0.0583315449010115
KLF7	1.18365530640262	2.25239995744808	0.0242970084200188
PLP1	1.03783250305234	1.17436934492548	0.240247118464168
HMCN2	0.93772065797109	-1.62642112063732	0.103860100840011
ATP2A3	0.822890876449688	-3.4011447224599	0.000671042916873332
MYL2	1.03869139913397	2.57100139725396	0.0101404917823388
GFRA1	0.940191985366944	-1.82787597217535	0.0675681679164858
MYO5B	0.933972943576595	-1.33577905449993	0.181621501052941
CCNF	0.993976842391079	-0.0626383775757676	0.950054468519874
C10orf90	1.05515160115441	1.37868047152337	0.167993293139311
SETMAR	0.865941371606738	-1.41208403756632	0.15792521821673
RNASE4	0.919212611764034	-1.22094975282126	0.222105045158822
ALDH3B1	1.01867124906254	0.25400726893977	0.799489942433615
AADACL3	0.995955990949719	-0.117997687182824	0.906069490441897
ECM1	0.962509658957792	-0.856512004398344	0.391714635703843
NCAPG	1.08862993083943	0.902327175557977	0.366883093669959
MARVELD1	1.13957699612742	1.62153821351863	0.1049022614398
RAB9B	1.07600625065554	1.67819253580715	0.0933095184408079
GPR26	0.953690187199121	-0.697812622721591	0.485294384018774
PMEPA1	1.08948924378209	1.57631926246946	0.11495224459414
GINS2	1.05859962349182	0.697783649321936	0.485312506000906
RHEBL1	1.0572036892622	0.83242304857186	0.405170196738586
ACSM1	1.02540073996243	0.468691714268329	0.639290010321793
TMEM220	0.812335257055675	-3.70256754260363	0.000213428514711963
PTHLH	1.03930668380754	1.16199923838241	0.245235774300682
PSAPL1	0.994138184174074	-0.235456986116503	0.813854060508113
KIFC1	1.02751825558726	0.296487322316664	0.766857947312156
MED30	1.19929918367456	1.55595934658174	0.119717759726943
DUSP9	1.10558828269818	2.78644180810172	0.00532901851915288
AK9	0.937696646947784	-0.827972339490163	0.407686164972059
DIO1	0.920538604746568	-1.47526635839889	0.140140947188878
C1orf210	0.968414961923015	-0.559048014404175	0.576128952073096
HASPIN	1.01534548454996	0.176043480534596	0.860259783307197
FAM13C	0.979264263913964	-0.510910068077621	0.609414030908275
WDR66	1.06806091417106	1.09698742327384	0.272646889960882
ST6GALNAC1	0.907305595723674	-3.0058421450423	0.00264846449773236
SLC19A3	0.949737872420911	-1.05567847416484	0.291115134874075
CDK1	1.1005436938492	0.991927362216451	0.321232960340444
CHST9	0.970868629376755	-1.29593749647977	0.194997019557041
ARPC1B	1.11349199116893	1.17436934446269	0.240247118649456
RTN4R	1.23767548466483	2.95876291647598	0.00308876633205051
PIMREG	1.06484050873791	0.965980502877516	0.334053937274007
ZIC5	0.993230694819475	-0.217475979523157	0.827837424607308
NR4A1	1.05142818055629	1.04750288156469	0.294867703861353
RSPO3	0.992178814927494	-0.195410049452527	0.845071949937319
KRT27	1.0137245632878	0.375806963270976	0.707060410710338
ADAMTS6	1.06205795765128	1.14635537088112	0.251648140828738
TACR1	0.944025715729521	-1.68208769599792	0.0925518359048288
TYRO3	0.949251612698952	-0.584102731926302	0.559151196914134
GPR176	0.958466237437712	-0.877156710592037	0.38040152538122
IGF2BP1	1.03078259464261	1.3620743088097	0.173174435232549
PHKA1	1.15161107686808	1.9730207976736	0.0484931928716436
BICD1	1.0908728339646	1.05730609802545	0.290371911111058
LMOD3	1.04595790210445	2.25271971067991	0.0242768273445062
FUT3	0.948965967197531	-1.53607634349119	0.124519657494408
CCDC69	0.880990315833098	-1.99575783631519	0.0459602882936954
VIT	0.971655858565923	-0.882660216807661	0.37741988297098
GDF7	0.880564227054153	-2.77820724901941	0.00546597427201499
RBPMS	0.950315312076103	-0.627519674317571	0.530318643767188
WDR53	1.03657339140771	0.293388129663221	0.769225497617272
C6orf132	0.936916461621063	-1.05162369939165	0.292972230098214
IFI6	1.02856860079655	0.770501583935736	0.441002415818118
TRIM63	1.03375190657565	1.53245276161774	0.12541074605124
FUT2	0.857616973400677	-3.08793372574528	0.0020155341463615
CDT1	1.0121397895509	0.145837529558397	0.884049648316536
MAP6	1.06587949573416	1.43767705463418	0.150525706437282
SMAD9	1.00835127796643	0.144629526347575	0.885003383679324
ACSL1	1.12900981368565	1.54433780565335	0.122506518439869
TNS1	0.974281080788565	-0.447034634544919	0.654850053088801
IDH2	0.948102709327832	-0.551285411376244	0.581438037532666
CHPT1	0.946486278887428	-0.964284743769867	0.334903187539382
PPP1R18	1.15894207547324	1.34056321892574	0.180062305851134
SERPINB11	0.994905375098981	-0.229190223577485	0.818721070824338
CMA1	0.912326818095337	-2.4538933126977	0.0141318901698916
UPK1A	1.00351430713341	0.125570728730324	0.90007173460004
EPS8L2	0.982385042091033	-0.234468975758653	0.814620915702751
ASF1B	0.921574123026856	-1.0166255731889	0.309331583863398
BLNK	0.883833421299966	-2.60162362466528	0.00927836174592494
AGR3	0.968373287668099	-1.08044838238911	0.279942560705862
AQP1	0.789848592657358	-3.33322154953659	0.000858465534243704
HOXA13	1.04061981144101	1.35331242700551	0.175955840811984
P4HA1	1.43530874321765	4.364434170008	1.27452221972349e-05
PKHD1L1	0.929042677692151	-1.92421661620297	0.0543274372048966
ZFP92	1.08418967469865	1.56902744956471	0.116641543117567
IL17RD	0.939102929708448	-0.916230734496121	0.359545888601549
SATB1	0.893026320571462	-1.8612510513388	0.0627087320553158
CKAP2L	1.18796542994688	2.02133701061775	0.0432448903792597
KHDC1	1.05713161646615	0.806931639660642	0.419705868920089
HTR1D	1.10656971661614	2.63172974467199	0.00849514085897976
LMNTD1	0.976285201040274	-0.360393959251252	0.718552543378051
ABHD1	1.06816499072522	1.20897349272424	0.226673029230785
KRTAP10-12	0.839517426071861	-1.70221455216888	0.0887151558039025
FST	1.1455322761594	3.09961538523259	0.0019377208587659
KRT82	0.91785717196136	-2.13306797720085	0.0329191502428404
RNASEH2A	0.949742011833225	-0.550884713976058	0.581712706824538
BTG2	1.03120615649112	0.421718290828647	0.673230652151653
KLHL32	0.958829829074386	-0.766951629234173	0.443110275318972
AL163636.2	0.945315563471085	-0.861337589408408	0.389052138548582
SLC5A8	0.903010358101799	-2.52299555920353	0.011635987043873
MT1M	0.957906395677309	-1.04100140212955	0.29787489749194
DYRK1B	0.877478923513426	-2.04210580922501	0.0411410367775883
MCM10	1.01499008380089	0.18032900190551	0.856894288638797
SHISA4	1.10126831554157	1.90854954525324	0.0563202259590025
RMI2	0.949396022176504	-0.719251185275572	0.471986166937276
FCER1A	0.923441485946548	-2.12300337875378	0.0337535687285678
MMP13	1.02852814700652	1.34210881227831	0.179560717013224
BUB1B	1.12323641525432	1.2941540631567	0.195612210422405
RAB17	1.09734158279492	2.26493518931079	0.0235166569624461
MCM7	0.994550518368049	-0.0598246191726373	0.952295317426391
C1orf112	1.0602991346403	0.611147251946547	0.541102100221148
ARFGEF3	1.0670310926073	1.78828057616883	0.0737307520184338
BIN1	1.05510695439527	0.969835368285271	0.332128560230928
CA10	0.991183175858065	-0.157157874865033	0.875120426666249
ELF4	1.08513851621263	0.835060756702845	0.403683500770303
TTC22	0.919175908729087	-1.36161817404108	0.173318416668346
MTURN	1.07444892512785	0.910665243133398	0.362471782661486
SPC24	0.959909233583038	-0.543997942030687	0.586442889024644
NXPE2	0.937375841710134	-1.46969960578923	0.14164312955118
EIF4EBP3	0.878203491230037	-2.1951656163371	0.0281517197376051
SERPINB1	1.01878708114274	0.347436105998249	0.728263712078643
LY6K	1.01157599664752	0.227480470870196	0.820050153199922
IL5RA	0.914548210175809	-2.11893668353968	0.0340958182560339
ZDHHC13	0.906223419057975	-1.0346704617724	0.300822835206436
ADH1A	0.966972411174994	-0.489279070099438	0.624644136741653
STK33	1.01195005489916	0.338838025123773	0.734731754052089
CRYL1	1.0255341854886	0.292234547311191	0.770107298985833
LAMA3	1.0747114999732	1.62659027346947	0.103824146460589
FYB2	0.984558622923179	-0.380034399661962	0.703919880182603
MUSTN1	1.04043891597855	1.26639692749097	0.205371010392535
APOBEC2	1.03624492042326	1.69246840537765	0.0905566992511479
ADAMTS7	1.01902396125657	0.326456815520674	0.744078757288664
TMEM178A	0.97231612048392	-0.67502630534977	0.499659052399123
FRY	1.01123735115027	0.228402615295899	0.819333256472855
HOXC4	1.06868853775568	1.35034659577619	0.176904832515267
CTTNBP2	0.994701459740596	-0.165230557315003	0.868762514550703
PITX1	0.85898217125369	-2.63765017595006	0.00834826520938472
CAGE1	1.03083518903326	0.552174222927225	0.580828993259451
AK1	1.04856334645832	0.610498610033166	0.54153156387905
MUC15	0.955028561146087	-1.73245606700491	0.0831923927890137
SOX12	1.02811004834898	0.340124562364762	0.733762725195933
SLC20A1	1.34523691900853	2.96431647732376	0.00303356127621042
C8orf34	1.0940438115347	1.86584534686209	0.0620630058480126
SNTA1	1.08609493570082	1.11770307987583	0.26369382693905
ADAMTS20	1.00496693079244	0.187594953102806	0.851194182846859
ARHGAP20	0.975169541880949	-0.599575005507736	0.548789508848801
PTPRN2	0.898068547093235	-1.98334580153867	0.0473288166434229
CFAP70	0.956767240341771	-0.712554716575946	0.476121341513081
PDE8B	0.955736739635286	-0.477423923108662	0.633060282233157
POSTN	1.05050829974649	1.4334780227754	0.151721275148126
KLHL34	1.01937132387978	0.540338952677704	0.588963299857264
RASD1	0.962405615541151	-0.779065453899292	0.435941158866566
DDIT4L	1.0386295838415	1.51776586332516	0.129073433599451
ATP13A4	0.944695553898715	-2.29042825816368	0.0219965029840291
ACSM5	0.9232676110453	-1.78862079415746	0.0736759066750115
PAEP	1.03826077831809	1.38660288490073	0.165562888151256
GAS2L2	0.989749009110101	-0.266831197269839	0.789599132881245
SLC52A2	1.11335262667532	1.07552120306385	0.28214144454097
TCHHL1	1.02228831323325	0.822270611658815	0.410922898812754
CX3CR1	0.90978171287273	-2.22664773163227	0.0259708262372868
EFCAB6	0.974530221279695	-0.524706821859571	0.5997870142503
GRAMD2B	0.918108599947199	-1.02621812702893	0.304788778824341
SSTR1	1.00831404993767	0.185349909464222	0.852954594050092
CAPN9	0.943614240921795	-1.50836644497039	0.131460766043859
LEPR	1.04602000693464	0.781466317082344	0.434528279876402
ACTL6A	1.26414478972846	2.30872238037181	0.0209589916116694
CEACAM5	0.960007238123239	-1.87064786774039	0.0613939051361075
FAM72D	1.07139659240303	0.950955550635664	0.341626940415033
IQGAP3	1.03200760422356	0.378201337933523	0.705281031628212
FAM72B	1.1276579842668	1.63878201474707	0.101258666145044
CTHRC1	1.07596260636157	1.57322279482933	0.115667238923793
CCSAP	1.03806805385835	0.32088748393598	0.748295659157386
YIPF7	1.03923593894588	1.17481398323712	0.240069144542754
LRRC31	0.88123741226002	-2.13505027533246	0.0327569036793148
NRAP	1.02624339062469	1.75435630042666	0.0793694742841616
EGR1	1.0175149895131	0.314845463775756	0.752878990733266
HIST1H2AG	1.1212174302274	1.95864966886924	0.0501538285449699
OSTN	1.07160669503643	0.989609930223795	0.322364814413759
CA4	0.996479019723257	-0.0715242901231979	0.942980493338385
ADAMTSL2	0.915080823602178	-1.1975547911691	0.231090385028563
TNFSF13	0.991015709300479	-0.124096412052164	0.901238938969146
ACTN2	1.03448268697836	2.05555037094164	0.0398258757006976
CGN	0.98656267654843	-0.298081725358728	0.765640788981579
BST2	1.01527580758654	0.364529590008746	0.715462581921396
BICDL2	0.918928154013571	-2.06636597503819	0.0387939361446224
CILP	0.999573645905246	-0.0147391555775762	0.98824028111245
MT-ND3	1.09760190404872	1.15461393156137	0.24824855903838
SOCS1	0.869766404505402	-2.22887906630564	0.0258219523159471
CFAP46	0.977816133579355	-0.597786458218784	0.549982427523934
TRIM46	1.00727509546129	0.106067115998171	0.915529101562931
TRMT9B	0.923801321936624	-2.00450506599274	0.0450159847894403
CCDC14	0.884975351347421	-1.38967246808964	0.164628358861516
ZNF385D	1.00619351032389	0.136943008136759	0.891075843470549
LRFN2	0.976315402725843	-0.548151307396338	0.583588013245752
MYPN	1.04144520651274	2.0696154007574	0.038488374694577
LMCD1	1.04549126140452	0.718342602374499	0.472546068102573
A2ML1	0.942764946282849	-2.29282699479083	0.0218579672153602
ARHGAP36	1.03109449517219	0.863538083692106	0.387841689876508
GMNN	1.11480073750968	1.12805122348772	0.259298286876165
TNNI1	1.05289536827318	2.05347697189665	0.0400263408878647
FRMPD1	0.948828533028441	-1.44033518092312	0.149772592588487
C16orf74	1.11676229222371	1.74031446358452	0.0818038157281691
ANKRD35	0.926293830638436	-2.0504479402044	0.0403207390629624
NEXN	1.06693841455843	1.53071710114084	0.125839325406287
LAMB1	1.01777177619783	0.239774141617546	0.810505354271959
ABLIM1	0.886043771126575	-1.87347484912615	0.0610028426376853
SKA1	1.034229226565	0.391205896622239	0.695645050065069
CNTD2	0.986397987889886	-0.37131565718378	0.710402437497245
SPC25	1.22863677178577	2.13161491677598	0.0330385164555287
ITPR1	0.919320226400285	-1.13699791302176	0.255539158106186
PRR32	1.03077022580081	0.917427698682331	0.35891856374616
ZGRF1	0.949582978173742	-0.619563695063168	0.535545074958526
LAMP5	0.989583038344931	-0.278320745464963	0.78076615242604
PDE1A	0.987455156253625	-0.21049370841137	0.83328236163057
PRC1	1.18068540779233	1.71719950089186	0.0859427267228109
LRRC43	0.949937368077043	-0.954268059185973	0.339947971687693
C1orf116	1.02467268640209	0.494375937574189	0.621040704432757
PIK3R1	0.918268216800186	-1.27460280434389	0.202449864399034
CENPF	1.03159808975947	0.377269406998939	0.705973404967613
PDPN	1.05599312596811	1.07684105901474	0.281551278674535
SERPINE1	1.12385629956332	2.85717370826746	0.00427431846940087
C7	1.01027304454351	0.4226780981846	0.672530137310874
MSMB	0.953347634597052	-1.89824598013362	0.0576636863835341
MYH7B	0.960170217169044	-0.775341307825311	0.438138006534484
RTKN	1.14489953358134	1.36279091918137	0.172948413844979
MAD2L1	1.22577291167362	2.18368797399128	0.0289851840649827
CDC25B	1.01772209917086	0.216776455625209	0.828382561361658
CNTFR	0.97391319274463	-0.849038642910757	0.395859790082817
ENAM	0.950655284840167	-1.15213001116206	0.249267652427948
KIAA0408	1.01678592553711	0.266076392701777	0.790180375744388
ARHGEF39	1.01807433549014	0.251686845922948	0.801283125202335
ZNF185	0.969932853676608	-0.585994818376308	0.557878996925192
SLC15A3	0.930601500722735	-1.27855955933264	0.201052198621675
SPNS3	0.838444598883592	-3.54124821285191	0.000398238749008985
FBN2	1.0153300239385	0.499880395976209	0.617159296829429
SLC8A3	1.01644770036661	0.497575192334405	0.618783492619857
MCM4	0.97036194611209	-0.294065191167745	0.768708088923818
WDR93	1.00809409179088	0.161474722718795	0.871719518439352
TMEM252	0.894347400700884	-1.74573067324968	0.0808577625061046
PSRC1	1.09535678790786	1.03091265787138	0.302581780213375
DUPD1	1.06231625719779	1.70725868265701	0.0877739820530411
SLC34A2	0.98546667413609	-0.753562555501036	0.451111935583462
APBB1	0.973297390468777	-0.439044573400868	0.66062923928585
HIST1H2BO	1.01374114197697	0.301062862999608	0.763366559019455
POLD1	0.811705374841646	-1.92518042002335	0.054206790759771
POLQ	0.946277025599077	-0.756967479260874	0.449069346084148
ADAM8	0.959627878569627	-0.704409629576279	0.481177710828592
UCN2	0.920786894904315	-1.57329182361058	0.115651261720621
SERPINA3	1.01166965896379	0.379695609276648	0.704171379812053
C1QL1	1.07482671522378	1.62182331163258	0.104841185513385
PARP14	0.945437504870443	-0.729659724130184	0.465598205698651
DNA2	0.997860171915921	-0.0251052380795206	0.979971022117094
MEIS1	0.747007597754133	-3.97534500179379	7.02773027763858e-05
SLC30A2	1.08758071681426	2.0369187026472	0.0416581895815339
CYP21A2	0.95569703292131	-0.820636972685794	0.411853081262211
COL5A3	0.961433962017666	-0.75142371897677	0.452397692525432
OIP5	1.04863132973488	0.592191869953332	0.55372211296615
PCDHA12	0.953940568389595	-0.726024850894647	0.467823536162807
PTGFRN	1.11791812877156	1.32379178146147	0.185572206374561
MYO18B	1.03680149028994	1.5791512253417	0.114301374392217
ITGA6	1.11331096769927	1.88442752459243	0.059507169633819
ADA	1.22332758742803	2.72999590715021	0.00633351118532132
FGF7	1.02738742945957	0.748535609260788	0.454137154677791
LMO2	0.874632244859003	-1.65794151386939	0.0973292718626397
SLC51B	0.970488712830511	-0.500317789731507	0.616851329741061
VGLL2	1.04543203112339	1.70065282904747	0.0890081977014439
MYO1B	1.18739459403912	2.61039480884286	0.00904377808321636
CSF2	1.07137214748167	2.34469315443472	0.0190427441539259
C3orf18	0.992650048688977	-0.108984356435492	0.913214898176914
RNF186	0.872134548966545	-1.92844743530637	0.0537994964730363
RAC2	1.05426834301963	0.830099188595561	0.406482705827311
CYSLTR1	0.913167427098889	-1.78397548155499	0.0744276493262147
SORCS1	1.01466190613398	0.357347122819025	0.720831956699592
AGR2	0.966871512431057	-1.10977889798506	0.267094314644607
TMEM206	1.20945196591218	1.79331385257699	0.0729227536252422
MYH13	0.975223857753441	-0.541991114885926	0.587824626766163
CENPE	1.16364124255659	1.71531081745954	0.0862882563252327
OGFRL1	0.871809696899007	-1.76948391369755	0.0768131529456751
HAP1	0.989275481688048	-0.278329597481218	0.780759357871724
CDX1	0.957108106820679	-0.863866842806147	0.387661043214432
MANSC1	0.930560489676119	-1.55831495374464	0.119158605844792
ZNF281	1.25658669336103	2.31522580750796	0.0206005776026778
GATM	0.918645154268374	-2.04194888928779	0.0411566014930697
FAIM2	0.86302781167765	-3.06098943510589	0.00220606878423427
TMEM229A	0.902972431231418	-0.947603823412396	0.34333117901316
MACC1	0.94541408339372	-1.28094228173648	0.200213940085164
ARHGAP11A	1.07969490121877	0.836106019883689	0.403095262072241
AOC3	1.04663644427603	0.833453270152432	0.404589142079511
CPB1	0.901281610408752	-1.61629943783338	0.106029588325041
HMGB3	1.11703421676125	1.33015032839522	0.183468746137781
DOK5	1.04291794339965	0.969683654813205	0.332204200256501
ABL2	1.29252942572231	2.62862884551656	0.00857298719672439
LRFN4	1.05844681279049	0.774530648164962	0.438617051306661
HOXD9	0.91995862162895	-1.28264681461326	0.199615840976993
ADGRD1	1.02572818054036	0.622105645364542	0.533872403106029
PHLDB2	1.16623424991033	2.51435401703312	0.0119250661192611
HLF	0.899126819201121	-3.23015313284561	0.00123723931505105
MICB	0.991694459802567	-0.144480267032819	0.885121237582432
CYP27B1	1.07356329359502	1.51766199416396	0.129099629761279
PCLAF	1.0494640546532	0.568888412513688	0.569431869521198
NXPH4	0.993208077079871	-0.152578781331414	0.878730459094606
ERBB3	0.866108574551321	-2.0844636465646	0.0371180136650676
ZNF626	0.937244328728441	-1.43997060807569	0.149875714805812
TREM1	1.06272977880658	1.52570719315863	0.127082802307795
MYO10	1.06742493180929	0.802103720188531	0.422492963209674
SEC14L3	0.920323499810352	-1.32900166341756	0.183847421086934
XPNPEP2	0.995649811011371	-0.115630805500164	0.907945147400779
KRTAP5-8	0.931456348555662	-1.26385490296554	0.206282110809296
STIL	0.958389641792469	-0.52170059819057	0.60187880812035
CCDC110	1.08698888098388	1.746573930865	0.0807112724892362
PPP1R1B	0.996596074829256	-0.150104304053897	0.880682324316627
TCF24	0.968018531575202	-0.584012093283614	0.559212175805333
BEX4	1.03232637478082	0.59978296474812	0.54865088788845
MARCH10	1.04921349735944	0.943778291662957	0.345282956075974
CD80	0.974416848270359	-0.490366071168344	0.623874881056216
CXCL17	0.954543996034455	-1.85373321250687	0.0637773376485797
GALNS	1.11646555766505	1.23501753906465	0.216823976692127
FAM3B	0.959434351372634	-1.92457023505242	0.0542831461263416
KLHL5	1.03711651047636	0.429917426015091	0.667255708819943
EFNB1	1.10968820653218	1.28191287100332	0.199873212347722
ABI3BP	0.995644790786213	-0.126163022079336	0.89960288153184
EPHB2	1.06988260752299	1.44466301763973	0.148552562551722
RAET1E	0.974087783834188	-0.827653545193955	0.407866734801123
CHST2	0.97128516316821	-0.654070546660331	0.513066356109948
ZWINT	1.00806961008911	0.0825009206834093	0.934248386232572
ATP8B3	1.02460644676621	0.393479609672983	0.693965281126331
TPM1	1.12099519938519	2.07227206930451	0.0382400756539782
DLX6	0.994947729590111	-0.150367295601133	0.880474842202571
VIPR2	0.946015878562193	-1.29922092089607	0.193868123787111
LAMB3	1.12658774603683	2.00673519715648	0.0447778661824683
DNAH17	0.971284515221702	-0.883340902011283	0.377052110819673
PLK4	1.05214146656521	0.547243038540518	0.584211771548593
STARD4	1.18148350407109	2.02363211363926	0.0430080182551854
MICAL2	1.08274550276269	1.33446252464074	0.182052320722269
NEBL	0.99323120979537	-0.139031564059641	0.88942520675007
SLC15A2	0.994953480887036	-0.0908697501939959	0.927596086570856
DDX11	0.841398615729555	-2.02572087735738	0.042793396027402
GALNT2	1.26940404244791	2.42661879564312	0.0152402599131669
COL11A1	1.03666453064263	1.45208130632536	0.14647899910326
CLVS2	1.02515135096361	0.394041587886104	0.693550335282835
HOXC10	1.02839409376272	1.13847218434569	0.254923367314137
TTK	1.19115369683026	1.91065471997515	0.0560489673264089
NCOA7	0.927960695590586	-0.930126509345221	0.352305586726878
HID1	0.924496604877701	-1.58536792936571	0.112882763355043
ZAN	0.914254124379549	-2.63960225916755	0.00830033778695042
FNDC3B	1.13454971247893	1.42602250982562	0.153861844627961
TLX2	0.955153808972744	-1.36884735018229	0.171046996272833
NKX3-1	1.07399849912685	1.30880292448297	0.190601116077322
BRCA1	0.945208923731743	-0.631001814778764	0.528039337837924
FBXL6	1.08151471507042	0.895756969898995	0.370382576213933
PDLIM3	1.04898003293119	1.55393909566681	0.120198944984274
SH2D4B	0.952486945945641	-0.961633049803167	0.336233963732826
ADGRB3	0.979006166884894	-0.499610206632181	0.617349569651787
PCSK9	0.954320062329904	-1.20686947461231	0.227482415087767
SYTL4	1.04175712332372	0.617635516669125	0.536815627064953
TOP2A	1.10321413849838	1.22156307816047	0.221872898211027
CCNE1	0.933623763625338	-0.753468802291042	0.451168251748221
FKBP9	1.21826157127121	2.22495557964482	0.0260842202936875
RAB34	1.09093448611161	0.800929458668698	0.423172484754847
TM4SF19	1.04548992146015	1.1711711158281	0.241530002953994
HIST1H3H	1.03445672588109	0.67040145672038	0.502601906279801
PITX3	1.06036654612048	1.23229115436582	0.217840342905885
MT-ATP6	1.06160479199693	0.716094325277844	0.473933107534703
DSN1	1.05740453289479	0.54343054179209	0.586833401920371
BTC	1.11489829136458	2.91119136494347	0.00360053423932423
MTHFD1L	1.18358879472352	1.87726102117286	0.0604823277562687
HOXD12	1.08755816487313	1.70023474880156	0.0890867785106116
ELOVL6	1.223352691822	3.1516117612262	0.0016237201015424
TAF1A	1.2883335729616	2.48167683886189	0.0130765807456314
TRPC4	1.09119240356957	1.4090664894706	0.158815508550818
FAP	1.09911238472207	2.20943996265039	0.0271440539973963
TNFSF4	0.992445686856064	-0.162596817538674	0.870835892883916
CNGB3	1.01142447782247	0.277320316466531	0.781534160826033
GPC2	0.907438013755824	-2.12536390141538	0.033556259983718
TMEM125	0.955592643491443	-1.06292056058426	0.28781797806262
CHN1	0.88867130296842	-1.80816458196609	0.0705808892061568
B3GNT7	1.02840395023506	0.558405426801207	0.576567567941881
CLUL1	0.917664573733285	-1.85109721566911	0.0641555685973376
CTNND2	0.935739972631725	-1.44818293080739	0.147565897027277
STAC2	0.98695303492174	-0.33814313137971	0.735255328714315
HOXD13	1.02931972346341	1.1838829707606	0.236459392078849
HIST1H3G	1.05367954474055	1.13949189251355	0.254498047932162
CCDC60	0.941899276401022	-1.97506780497408	0.0482604538252387
TEKT3	0.951397320264332	-0.942175024401423	0.346103038630345
CCDC148	1.0825644341835	1.38397017144789	0.166367588406719
TCP11L1	1.17323743814997	1.5837715827937	0.113245708263952
CELSR3	0.797972547055812	-4.79331274303965	1.64049582601825e-06
OCIAD2	1.18025125800275	2.07235748239537	0.0382321153772742
TMC7	1.14013090427926	2.01946592968367	0.0434388150190889
ACOT7	1.04510827085169	0.491764831768534	0.62288560068148
NNAT	0.986667192590688	-0.264569278083023	0.791341289517206
CKS2	1.19322432835899	2.18973853299389	0.0285432048158577
C4orf19	0.936387445950055	-2.08447333969891	0.0371171328239129
MYBPC2	1.02618663863268	1.40197616666979	0.160922363852475
CFAP74	1.02465875060722	0.572349528218561	0.567085201869603
KLHL40	1.03257490227592	1.62993530082841	0.103115171849258
KLF9	0.995865836474927	-0.059939153441528	0.952204096001048
NCCRP1	0.946951863906656	-2.06179179991832	0.0392275621061428
MMS22L	1.07417479526068	0.769456125326611	0.441622580983946
B3GNT4	1.07785389003581	1.34120028602456	0.179855433548076
IGDCC4	0.95599414824996	-0.987260537308727	0.323514931207691
FSD1	1.04807734484913	0.94112021986326	0.346643254747707
ADGRA1	1.04844416952493	1.24251297695065	0.214047355555441
PCED1B	0.944012230634143	-0.767602675006367	0.442723272693823
SCRG1	0.970014162949241	-0.690052805392729	0.490160980579323
GULP1	1.03939580322113	0.945895709392445	0.344201782124755
TMEM26	0.969454490306103	-0.625902043975664	0.531379193783783
PLEK2	1.05702253084774	1.07302093791411	0.283261721911811
MYL1	1.03376080344691	2.42038007312998	0.0155042924949357
PER2	0.793192563409973	-2.83200998287233	0.00462564044932894
COL1A1	1.01060936027485	0.268603939557416	0.788234480350188
MND1	1.08493531071913	1.03934687017336	0.298643443925229
ADAMTS14	0.97641701526164	-0.445381984223809	0.656043729401125
SUN3	1.04452989822856	1.33277476973194	0.182605727801822
CEACAM6	0.957558073357975	-1.59038804430413	0.111747363568356
NEIL3	1.12868787058017	1.68767795631762	0.0914730655547913
GPR158	1.03214564907727	1.14822546690025	0.250875498607905
SLN	1.04043114745679	2.2428067324207	0.0249092801503626
SIAH1	1.09499113789181	0.936505991668882	0.349012729089458
HIST1H2AI	1.04141084415712	0.817588700124419	0.413592081996161
IFI44	1.00898040509605	0.206319664879028	0.836541218620883
LRRK2	0.938021029519369	-1.45903375915997	0.144555816233957
SPARCL1	1.02916258988919	0.485526648350527	0.627302814345321
RGS7BP	0.963456568994984	-0.92474857378183	0.355096706473847
TM4SF19-TCTEX1D2	1.01893865928104	0.389118896676341	0.697188195383028
OCLN	0.999097104746534	-0.0228015320265361	0.981808585962961
KREMEN2	1.01129819773525	0.295509632478384	0.767604595078306
OR2B6	0.988746791954644	-0.278162623948668	0.780887524795888
AMIGO2	1.12838672411878	2.66046341504359	0.00780332041964048
NCAPD2	1.0584357015845	0.60081932137706	0.547960333671913
AHSP	0.966197697214779	-0.45121952134009	0.651831341385088
RGS9BP	0.930902502952465	-1.24508768455201	0.213099520570251
TERT	0.91255726954623	-2.26664390066172	0.0234119879835231
ABCA9	0.924399544490551	-1.66237007247056	0.0964385957143194
MACROD1	1.08458349545086	1.24495023789973	0.213150042545712
AC008687.4	1.05217291966099	0.949991156213807	0.342116746323793
HIST1H4I	1.02928658300639	0.478219898926523	0.632493700955536
FOXL2	1.09857093171947	3.28762972670751	0.0010103462789295
FAM57B	1.01955486878048	0.516949666000987	0.605191295937101
EPDR1	1.06263173917708	1.51783448581315	0.129056129035879
C17orf53	0.973581100906768	-0.323851517018384	0.746050451216983
GCOM1	0.969482660868917	-0.950268017230277	0.341976085545229
LRRC74B	0.895716611079335	-1.9598085284238	0.0500181740556297
PALMD	0.907792152399453	-1.64961301293394	0.0990221117468369
KBTBD12	0.99047947860225	-0.387849412576802	0.698127476202932
SIX1	1.06996558796168	1.2074461871136	0.227260357330243
KRTAP9-8	0.987574922550475	-0.151387232528904	0.879670260354203
FOXD1	1.13449415021877	2.44901345287725	0.014324809774766
CAVIN2	1.05521954493933	1.08602780065061	0.277466692790161
DEPDC1	1.24029341311773	2.32172279813277	0.0202478665535419
SLC2A1	1.05223763985672	0.870232544177301	0.384173334260191
SCHIP1	1.0991175147921	1.55645758969922	0.119599319974921
RNASE10	0.966753037106388	-1.31301741202099	0.189177080996636
MYL6B	0.955845766496749	-0.483135458186957	0.628999558817661
GPR19	0.997623745001201	-0.0482616357013768	0.961507729180878
ABLIM2	1.04907353943041	0.930148478354019	0.352294213483349
STMN1	1.01794747796427	0.214352151268412	0.830272452161326
CES2	0.977127312496469	-0.341194904842728	0.732956858751387
FAM69A	1.29759993863871	2.63886001932682	0.00831853212969458
SCGB1A1	0.985406324416994	-0.542428017407741	0.587523683084559
LAPTM4B	1.31019810173302	2.967539376316	0.00300193828804053
ZNF469	0.995336159665796	-0.108793588171313	0.913366209530256
CCDC150	0.919613033843187	-1.36079388890757	0.173578833682648
MCM6	0.973183607278252	-0.277331603782726	0.781525494599721
AL049839.2	1.08255789456579	2.01553842330217	0.0438482643246086
COL16A1	0.909569902250836	-1.69600115648071	0.0898856610485023
CDCA2	0.951625249167904	-0.635805340714523	0.52490330603489
DAGLA	0.993895068078215	-0.136927956827033	0.89108774061009
FGF6	1.04051346800389	0.700308155595774	0.483734879610075
ZNF415	0.94567235513782	-1.14865502009246	0.250698260028017
SALL4	0.986279179311345	-0.345510988142792	0.729710250984387
PAQR8	0.85949588360104	-2.44682791462936	0.0144119631254785
SAA2-SAA4	1.05338307368258	1.7702443397628	0.0766864458520216
IL24	0.981383788138052	-0.58667110692281	0.557424616270948
RFX8	1.01617704113348	0.340751456123992	0.733290697955325
HMMR	1.29399997038229	3.27429505611294	0.00105925944565491
MYH11	1.05164942330795	1.38407289937538	0.166336134133252
FIBCD1	1.01262632446376	0.484077333014314	0.628330987260503
SCGB3A1	0.958837413844686	-1.94141212168604	0.0522083091695194
UAP1L1	1.00711376922169	0.0760929695980608	0.939345133373906
C1orf115	0.965732991542237	-0.657696127786106	0.510733411046272
GALNT18	1.02125797758976	0.288807551524867	0.772728652971151
DDO	1.06232735257259	1.26651782378437	0.205327752287982
SPACA9	0.96971996611771	-0.365260867863801	0.714916686263791
ACAA2	0.946126920440745	-0.806480964313799	0.419965579626544
ME3	1.0268701701273	0.44964382213557	0.652967284600463
GABRA4	1.00264512462929	0.0671531589462477	0.94645977464677
CCNB1	1.13914167761588	1.5405207941611	0.123433458103334
CACNG6	1.0356365104516	1.41942096890556	0.155776322679832
CNGB1	1.01173789625191	0.458351608999459	0.64669985170992
FANCC	0.945708046609782	-0.586105211095117	0.557804814629736
AMY2A	0.998841919402173	-0.0154934565131712	0.987638504813689
FSTL3	1.09182832634725	2.03476647146717	0.0418743762144346
HHATL	1.04304765254012	2.00459474510628	0.0450063888850594
ERCC6L	1.0646336970531	0.730069473357544	0.465347719753988
RGS4	1.06812696671977	1.56532264477679	0.117507276088485
P4HA2	1.17828970556978	2.21871854226659	0.0265058787473047
NT5C2	0.98282180769609	-0.258782049772421	0.795803408426596
C4B	0.970356713390463	-0.809251020337965	0.41837077322449
C10orf55	1.12014387515189	1.77639906599784	0.0756671649489968
MATN3	1.06628711956774	1.56491814695077	0.117602103080296
MMD	1.20438743909501	1.86096903028601	0.0627485502948459
CCNA2	1.20887281249949	2.02859395661938	0.0424996646206327
CAVIN4	1.06886222186292	2.31303024362988	0.0207209763883846
RSPH10B	0.987629727189105	-0.184684759369482	0.853476300797841
KLK13	0.999748714956927	-0.0118495699466262	0.990545632339548
FAM135A	0.938895466207618	-0.872422005691671	0.382978199894487
KIF20A	1.13580881983912	1.58998111720651	0.111839061443351
HSPB7	1.05038282931414	2.36404989481949	0.0180763778968642
BSPRY	0.924899676656444	-2.2470636539215	0.0246359593461089
TNMD	0.975479648788435	-0.340026380194818	0.733836661769668
PRR20G	1.07318642359596	2.24002460025831	0.025089325854056
CERCAM	1.11636699384819	1.80639383326929	0.0708568441498668
BRINP1	1.087978136002	2.34890556164896	0.0188286816782955
IFI27	1.05622646329039	1.23383258445154	0.217265294740272
TNFRSF19	0.901135588852367	-2.17064015849719	0.0299583839523409
FAM92A	1.10449980317026	1.04514502822482	0.295955945658068
TRIM31	0.993268496178221	-0.15516281514588	0.87669296241523
ALPP	1.02380905157622	0.803857114183244	0.421479500227108
DRD2	1.02346882339648	0.553181887961352	0.580138867951053
FOS	0.959271828541032	-0.934243182059731	0.350178465550682
MAN1C1	0.891089001958078	-1.99408724822886	0.0461425205505273
STAT2	0.943546530501236	-0.646118792531231	0.518202425803833
XPR1	1.30681837926127	2.93803193441487	0.00330302998731486
BOLL	1.04903296165955	0.829801496454935	0.406651024615157
RSPO1	0.85588629042479	-4.05776574631813	4.9544426024404e-05
SLURP1	0.966622604030334	-1.77966198965802	0.0751312946094611
CHST7	1.09343900964507	1.54028725368835	0.12349034936552
CALB1	1.00338987684171	0.174670745371892	0.86133835615645
MYBL1	1.01902367457229	0.283763981725923	0.776591258754184
ADAMTS8	1.04516955229602	1.06170220205703	0.288370899365607
HERC5	0.964546693580279	-0.747483308180702	0.454771874769984
MAGI3	0.86375335710736	-1.8213455619215	0.0685543446750555
SH2D4A	0.914377470606395	-1.3211988291659	0.186435076621729
LIPE	0.86456450862216	-2.74008769083142	0.00614227940523951
C6orf141	0.977125066411392	-0.593831391699471	0.552624890716233
F8	1.06938534156736	0.861525717361486	0.388948563264259
ANLN	1.22623410665592	2.58260517854916	0.0098057468003626
TMEFF1	0.997479707766625	-0.0485158472697223	0.961305135018863
TRIM54	1.02354685736457	1.174105937582	0.240352595504062
KCNQ4	0.999025422637452	-0.0206162077714294	0.98355181128198
RARRES1	0.977795048527705	-0.640604002602269	0.521779998389921
TOX2	1.03745316484485	0.728647632908828	0.466217233428427
C10orf143	0.850851041585268	-2.37417549787499	0.017588188558133
TFF3	0.953328441054605	-1.62718162313114	0.103698529508534
RHBG	0.957329763613951	-1.16170012807478	0.245357293677816
MSN	1.08220075185015	0.953855621285638	0.340156730024351
SUGCT	1.04113048300182	0.775960635025262	0.437772229060578
RETREG1	1.12192063957619	2.37939559383841	0.0173410546754559
NUSAP1	1.02807687538763	0.335443039297109	0.737290906013916
ULBP2	1.14760845419214	2.39935877767848	0.0164238137028625
TBX3	1.18308571641125	2.26944866456987	0.0232410556646936
USP18	1.02134652249061	0.408489356897853	0.682914442745208
TEAD2	1.01340878814811	0.157217258550508	0.875073627086882
C20orf144	0.953142538046407	-0.664440840186643	0.506408201194666
SLC13A4	0.843104990325443	-3.09427771698918	0.00197292712390706
IQGAP2	0.946589292605804	-1.10450986269198	0.269372027619865
LRRC8C	1.06302712437349	0.7914880294676	0.428659258776001
EDNRB	0.891399326684866	-2.09398278774222	0.0362615135626987
TRIM59	1.08030435766644	0.936539965721178	0.348995245406072
SCN11A	0.892445880746267	-2.17418484421423	0.029691256114746
FADS3	1.18812856660629	3.03936795831852	0.00237075101379052
MCM8	1.02420541167828	0.260155794577345	0.794743601275882
NELL2	1.01673041402086	0.546978404735942	0.584393568529557
TMEM231	0.996365751158492	-0.0619567795952221	0.950597250726454
ONECUT3	0.944221275073455	-1.59347485757597	0.111053704267958
ABLIM3	1.0604832990925	1.10482961232216	0.269233426617657
B3GNT6	0.971427610491836	-1.02290653901252	0.306352037473977
LCTL	1.03149839380036	0.482569476277005	0.629401456486481
VWA7	0.956190459432773	-0.747881586602265	0.454531585032255
AR	0.940465135500297	-1.57383412209466	0.11552580322281
MARCKSL1	0.89325862726765	-1.34963228130717	0.177133964048808
LHB	1.01385000402513	0.276461205384204	0.782193852524075
AMIGO1	0.932141978759819	-1.43570716282066	0.151085686183156
PLEKHG4B	1.00473098942503	0.13637445024258	0.89152527071175
MGAT4A	0.971242503020736	-0.450929931756893	0.65204005000797
FEZ1	1.05900725568105	1.21983490815812	0.222527465256571
GLIPR1L2	0.949349858393372	-0.900955285631577	0.367612094415596
PLA2G7	0.965515882106401	-0.687110097763429	0.492013351448965
DUSP1	0.92525640554409	-1.41876556392816	0.155967375349373
ADGRG2	0.926923113225354	-1.58283082512566	0.113460028844091
SLITRK5	0.936649115002795	-2.19380757211133	0.0282492462349667
BNIPL	0.93101027507892	-1.95404235389647	0.0506962085221878
KLF4	0.906483938559508	-1.71757497150336	0.0858741687707955
ITGB4	1.06731323582832	0.891453001119294	0.372686194663966
CEP72	1.03348042782389	0.37243541187184	0.709568692324395
FBXO15	1.0542710433927	1.16363768342477	0.244570873254818
CBLB	0.914741250402262	-0.906744227350031	0.364542069436729
SMS	1.34995609784901	3.28336144671823	0.00102577054008295
FOXI1	0.979769804850605	-0.546065211650536	0.585021111986292
NCAPG2	0.924525950274856	-0.921183921200651	0.356954411405935
SLC16A1	1.1208133262161	1.656808237829	0.097558250993859
P3H2	1.01648635586137	0.451942405032585	0.651310474615669
CCDC78	0.94602837316055	-1.38000290305591	0.167585750990852
CGB7	1.02442211301833	0.424298250251784	0.671348315146847
CSGALNACT2	1.23627501523421	2.23048738484246	0.025715104028142
SCRN1	1.08861366114559	0.964429576599061	0.33483059976895
C10orf71	1.02779205994011	1.48579961143069	0.137332132975072
NOX4	0.97840424744717	-0.385577719236678	0.69980943706345
IL12A	0.99572426813779	-0.0901761039353601	0.92814727324542
ATP6V1C2	0.946597391797166	-1.25536179334373	0.209347452415532
ECE2	1.14050808673226	1.50223103004756	0.133037453652685
CSMD2	0.986802727383491	-0.335824929991786	0.737002889452266
DMPK	0.956105489817907	-0.631133611540785	0.527953165736835
COL4A6	1.04884896074687	1.60230085995292	0.109089095619573
SCG5	1.12944777840111	2.72661405835863	0.0063987833382603
LRRIQ1	0.993118657522665	-0.191875829553785	0.847839470866697
PDGFD	0.963098857823395	-0.713990022523482	0.475233349118821
NPNT	0.993242949777365	-0.12901078566538	0.897349114425858
VILL	0.767044629381982	-4.05317768263704	5.0526597016225e-05
SLC17A9	0.927212660225559	-1.42818310067463	0.153239163443674
MPP3	1.08689432558391	1.07676164663149	0.281586763756685
CILP2	1.03569121139258	0.998562499771832	0.318006673816131
SPAG16	1.08295891797538	1.45013916964464	0.147019714130141
TC2N	0.901752014700979	-1.8049657167903	0.0710800469602992
CCM2	0.947669379742425	-0.602937042068616	0.546550572624406
KLK15	1.03826577339159	0.622401504410217	0.533677891460927
CALU	1.21124075908144	2.12314159170736	0.0337419886541443
CXCL12	0.979014803612939	-0.494602554350763	0.620880698767818
TFCP2L1	0.989456074940969	-0.220333962738534	0.825611071571519
APOLD1	0.855090849781984	-1.82531296477905	0.0679538148314927
CRACR2A	1.06094167459028	1.08412589102246	0.278308984599629
CHST15	1.17778525865982	2.01555907308817	0.0438461030563085
PRPH2	0.907922180241547	-1.9863942091913	0.0469895691301304
LAIR2	0.912977831704262	-2.15400690166189	0.0312396306785373
PDZD7	1.03272721616825	0.769784764986595	0.441427578416895
RNF150	0.947688180125402	-1.59502985831993	0.110705559004882
SCNN1A	0.958291592660349	-1.12249877031168	0.261650430102754
GFI1	0.918153996481923	-1.59701972469112	0.110261310500511
PRAME	1.02158251226372	1.22638929399444	0.220052212912066
TTC16	0.868380149151774	-2.930047634972	0.00338910046346664
PCARE	1.02135756321885	0.529514095817627	0.596448868751699
SCGB1D1	0.8986578813904	-0.714119376165179	0.475153365515734
C17orf67	1.06022696548326	0.592133224783409	0.553761380011385
FBXO43	0.915153762195213	-1.74866175362379	0.080349504888429
JSRP1	0.969807002350829	-0.852312746590725	0.394040533218812
FHL5	0.985523385917958	-0.329351020894077	0.741890384088085
MT-ND2	1.090469193409	1.13214861184354	0.257571960422522
IFI35	1.03975322246049	0.670665030935179	0.502433944540932
SOX11	1.02588584946684	0.69243647148643	0.488663268554756
ACER1	0.947213379104722	-2.06607621738874	0.0388212834699981
WDR54	1.26603966719836	3.00938064851635	0.00261780909688672
B4GALNT1	1.12930222717342	2.9013429675563	0.00371566958305152
WDR31	1.01568187401969	0.201388742588844	0.840394617003968
FOXL1	1.08139914426238	1.84786166289214	0.0646223577540938
DDX60L	1.00888980489359	0.155711617152046	0.876260339707692
SCARA3	1.01175601256299	0.238350698320579	0.811609102580915
IRF9	0.904841988903125	-1.47500971975352	0.140209930291134
PLOD2	1.24664511916641	3.48433005610515	0.000493370667321533
MEF2C	0.986243328870103	-0.316107695874402	0.751920765564414
DCBLD2	1.14332845285223	2.00432582091871	0.0450351696607248
SLC5A12	1.06059735039447	1.98109806686826	0.047580277048143
FOXF2	1.11956387130441	1.9009052605654	0.0573144229371859
CSTA	0.914137619811328	-2.41812680236011	0.0156006392958045
PROCR	1.10744550103713	1.78407434613373	0.0744115852221144
CCDC63	1.04113639846397	0.74082008641782	0.458802534483999
RBP1	1.06782968652865	1.48200107042913	0.138340010143113
PTK6	1.00857903552734	0.170427700233567	0.864673789159276
S100A14	1.00079495243351	0.0171230687560918	0.986338435403158
LCA5L	0.995264730817133	-0.0618860569308407	0.950653571171214
FGF18	0.977397887062402	-0.530689012446235	0.595634301292996
MYH4	1.04415752104377	0.852242828618855	0.394079330208497
COL6A3	0.974763299971642	-0.606092801639246	0.544453130729139
CCDC9B	1.02376320420881	0.44687929291081	0.65496221575174
HKDC1	1.01415920063592	0.486879016227818	0.626344070138455
ADCY2	1.09157088505536	3.09382380416507	0.00197594797565891
FBXO41	0.91649229383169	-1.42775796013848	0.153361537027072
CA14	0.969231135465292	-0.400034070902419	0.689131422358326
VWA2	0.964922016043843	-0.84435507539514	0.398471018352758
KNL1	1.05775645692654	0.690324766597695	0.489989976434848
HIST1H2BK	1.04555296294212	0.762488369120983	0.445768582255822
PROC	1.02838171826266	0.748778334286975	0.453990820303392
KRT23	1.0124700148953	0.450173468038469	0.652585365648257
ATAD5	0.955168960782888	-0.533643415011636	0.593588265011967
TSPAN10	0.94324051951433	-1.36235548708423	0.173085724326756
PAQR4	0.974409474063014	-0.300918816224166	0.763476401679662
ZNF582	0.909412534434036	-1.71905763198771	0.085603878421948
AADAC	1.02485959701576	0.939071569249202	0.347694000151758
ACTG2	1.01810110303139	0.424666079024484	0.671080114970867
SSBP2	0.898494379331505	-1.5600225503874	0.118754552297764
TFAP2B	0.983262029531117	-0.465345932204251	0.641683746642166
GAS2	0.927392068969846	-1.50667015981828	0.131895223931359
RELT	1.18976648195664	1.83103616367656	0.0670951455006693
MAATS1	0.955259496100006	-1.33452421640252	0.182032115870323
ARX	1.06732391942024	1.69249977157359	0.0905507236290861
TEDC1	0.904136033846073	-1.23128713312247	0.218215492506169
CH25H	1.01233010404065	0.276264642822615	0.782344810451728
PTGFR	0.939291079592161	-1.60830656497274	0.107768053556559
[truncated: 2,870 more rows]
