# Supplementary material for: A Novel Lipid Prognostic Signature of ADCY2, LIPE, and OLR1 in Head and Neck Squamous Cell Carcinoma
Source: Front Oncol. 2021 Nov 25;11:735993. doi: 10.3389/fonc.2021.735993 (PMC8655234; doi:10.3389/fonc.2021.735993)
Supplement: File S5 — Kaplan–Meier results of LRPS-high and -low subgroups in the model dataset and validation dataset, respectively. [file DataSheet_5.xlsx]

## Sheet: Model corhort survival rate
LRPS-high
time n.risk n.event survival std.err lower 95% CI upper 95% CI
0.00548 249 1 0.996 0.00401 0.98816 1.000
0.08767 247 1 0.992 0.00567 0.98090 1.000
0.15342 246 1 0.988 0.00693 0.97442 1.000
0.17534 244 1 0.984 0.00800 0.96832 1.000
0.17808 243 1 0.980 0.00893 0.96247 0.997
0.18904 242 1 0.976 0.00977 0.95681 0.995
0.20822 241 1 0.972 0.01054 0.95129 0.993
0.22466 239 1 0.968 0.01125 0.94586 0.990
0.23562 238 1 0.964 0.01191 0.94052 0.987
0.24384 237 1 0.960 0.01254 0.93526 0.984
0.24658 236 1 0.955 0.01313 0.93007 0.982
0.25753 234 1 0.951 0.01369 0.92492 0.979
0.26027 233 1 0.947 0.01423 0.91981 0.976
0.29315 230 1 0.943 0.01475 0.91470 0.973
0.29589 229 1 0.939 0.01525 0.90964 0.969
0.30685 226 1 0.935 0.01574 0.90456 0.966
0.35342 224 1 0.931 0.01621 0.89949 0.963
0.38904 223 1 0.927 0.01667 0.89445 0.960
0.39452 222 2 0.918 0.01753 0.88448 0.953
0.41370 220 1 0.914 0.01794 0.87953 0.950
0.50137 218 1 0.910 0.01834 0.87459 0.947
0.50685 217 1 0.906 0.01873 0.86967 0.943
0.52329 216 1 0.901 0.01911 0.86477 0.940
0.53151 215 1 0.897 0.01947 0.85989 0.936
0.54247 214 1 0.893 0.01983 0.85504 0.933
0.58904 213 1 0.889 0.02018 0.85020 0.929
0.59452 211 2 0.880 0.02084 0.84053 0.922
0.59726 209 1 0.876 0.02117 0.83572 0.919
0.60822 208 1 0.872 0.02148 0.83093 0.915
0.69315 205 1 0.868 0.02179 0.82609 0.912
0.70137 204 1 0.864 0.02210 0.82128 0.908
0.70959 203 1 0.859 0.02239 0.81648 0.904
0.71507 202 1 0.855 0.02268 0.81169 0.901
0.73425 201 1 0.851 0.02297 0.80692 0.897
0.75616 200 1 0.847 0.02324 0.80215 0.893
0.76438 198 1 0.842 0.02351 0.79738 0.890
0.76986 197 1 0.838 0.02378 0.79262 0.886
0.77534 196 1 0.834 0.02404 0.78787 0.882
0.77808 195 1 0.829 0.02429 0.78313 0.878
0.80548 193 1 0.825 0.02455 0.77837 0.875
0.80822 192 1 0.821 0.02479 0.77363 0.871
0.86849 191 1 0.817 0.02503 0.76890 0.867
0.87945 190 1 0.812 0.02527 0.76417 0.863
0.89589 188 1 0.808 0.02550 0.75943 0.859
0.92329 187 1 0.804 0.02572 0.75470 0.856
0.93425 186 1 0.799 0.02595 0.74998 0.852
0.93699 185 1 0.795 0.02616 0.74527 0.848
0.95342 184 1 0.791 0.02638 0.74057 0.844
0.96164 183 1 0.786 0.02658 0.73588 0.840
0.96438 182 1 0.782 0.02679 0.73120 0.836
0.96712 181 1 0.778 0.02698 0.72652 0.832
0.97808 179 1 0.773 0.02718 0.72183 0.828
0.98356 177 1 0.769 0.02738 0.71711 0.825
0.98630 176 1 0.765 0.02757 0.71240 0.821
1.03288 174 1 0.760 0.02776 0.70767 0.817
1.03836 173 1 0.756 0.02794 0.70295 0.813
1.05479 171 1 0.751 0.02813 0.69821 0.809
1.06027 169 1 0.747 0.02831 0.69344 0.805
1.07671 167 1 0.742 0.02849 0.68865 0.800
1.08219 166 1 0.738 0.02867 0.68387 0.796
1.08767 165 1 0.733 0.02884 0.67909 0.792
1.10411 163 1 0.729 0.02901 0.67429 0.788
1.11233 162 1 0.724 0.02918 0.66950 0.784
1.13699 160 1 0.720 0.02935 0.66469 0.780
1.15342 158 1 0.715 0.02951 0.65984 0.776
1.16164 156 1 0.711 0.02968 0.65497 0.771
1.22192 154 1 0.706 0.02984 0.65008 0.767
1.23014 153 1 0.702 0.03000 0.64519 0.763
1.24110 152 1 0.697 0.03016 0.64031 0.759
1.24932 151 1 0.692 0.03031 0.63544 0.754
1.25753 150 1 0.688 0.03046 0.63057 0.750
1.26575 148 1 0.683 0.03060 0.62568 0.746
1.27123 147 1 0.678 0.03075 0.62079 0.741
1.29315 144 1 0.674 0.03089 0.61584 0.737
1.31233 143 1 0.669 0.03103 0.61089 0.733
1.31507 142 1 0.664 0.03117 0.60595 0.728
1.35068 139 1 0.660 0.03131 0.60094 0.724
1.38630 137 1 0.655 0.03145 0.59590 0.719
1.42740 135 1 0.650 0.03159 0.59082 0.715
1.43014 134 1 0.645 0.03172 0.58575 0.710
1.44110 133 1 0.640 0.03185 0.58069 0.706
1.45205 132 1 0.635 0.03198 0.57564 0.701
1.49315 129 1 0.630 0.03211 0.57051 0.697
1.53425 128 1 0.625 0.03223 0.56539 0.692
1.54521 127 1 0.621 0.03235 0.56027 0.687
1.56712 126 1 0.616 0.03247 0.55517 0.683
1.58082 125 1 0.611 0.03258 0.55007 0.678
1.58904 124 1 0.606 0.03269 0.54498 0.673
1.60000 123 1 0.601 0.03279 0.53990 0.669
1.64658 122 1 0.596 0.03289 0.53483 0.664
1.66027 121 1 0.591 0.03298 0.52976 0.659
1.70959 117 1 0.586 0.03309 0.52456 0.655
1.71233 115 1 0.581 0.03319 0.51932 0.650
1.72877 113 1 0.576 0.03329 0.51403 0.645
1.79178 110 1 0.570 0.03340 0.50864 0.640
1.81644 109 1 0.565 0.03350 0.50326 0.635
1.84932 106 1 0.560 0.03360 0.49778 0.630
1.86301 104 1 0.555 0.03371 0.49225 0.625
1.90411 103 1 0.549 0.03381 0.48672 0.620
1.99178 100 1 0.544 0.03391 0.48109 0.614
2.02466 99 1 0.538 0.03401 0.47546 0.609
2.16164 94 1 0.532 0.03413 0.46958 0.604
2.20274 92 1 0.527 0.03425 0.46363 0.598
2.29863 91 1 0.521 0.03436 0.45770 0.593
2.33699 89 1 0.515 0.03446 0.45171 0.587
2.50685 83 1 0.509 0.03460 0.44531 0.581
2.53973 82 1 0.503 0.03473 0.43894 0.576
2.68493 79 1 0.496 0.03487 0.43239 0.570
2.69863 78 1 0.490 0.03500 0.42587 0.564
2.72055 77 1 0.484 0.03512 0.41936 0.557
2.73425 75 1 0.477 0.03524 0.41277 0.551
2.84110 70 1 0.470 0.03539 0.40577 0.545
2.99452 64 1 0.463 0.03559 0.39815 0.538
3.10411 63 1 0.456 0.03577 0.39057 0.531
3.83014 51 1 0.447 0.03617 0.38107 0.523
3.91781 49 1 0.438 0.03656 0.37141 0.515
3.99726 46 1 0.428 0.03698 0.36132 0.507
4.01644 45 1 0.418 0.03737 0.35130 0.499
4.35890 37 1 0.407 0.03803 0.33907 0.489
4.57808 34 1 0.395 0.03875 0.32611 0.479
4.70685 32 1 0.383 0.03946 0.31283 0.469
4.78904 28 1 0.369 0.04035 0.29799 0.457
5.03562 26 1 0.355 0.04122 0.28272 0.446
5.48493 23 1 0.340 0.04222 0.26611 0.433
5.70685 21 1 0.323 0.04319 0.24889 0.420
5.93425 18 1 0.305 0.04437 0.22973 0.406
6.35342 14 1 0.284 0.04626 0.20600 0.390
7.40548 10 1 0.255 0.04957 0.17444 0.373
7.50959 8 1 0.223 0.05265 0.14070 0.354
8.38082 7 1 0.191 0.05393 0.11020 0.333
9.07945 5 1 0.153 0.05508 0.07567 0.310
12.82192 3 1 0.102 0.05555 0.03514 0.297
13.30411 2 1 0.051 0.04555 0.00888 0.293
LRPS-low
time n.risk n.event survival std.err lower 95% CI upper 95% CI
0.00274 249 1 0.996 0.00401 0.9882 1.000
0.00548 248 1 0.992 0.00566 0.9809 1.000
0.03014 247 1 0.988 0.00691 0.9745 1.000
0.03836 245 1 0.984 0.00798 0.9684 1.000
0.06301 243 1 0.980 0.00891 0.9626 0.997
0.16986 242 1 0.976 0.00975 0.9569 0.995
0.34521 241 1 0.972 0.01052 0.9514 0.993
0.35342 240 1 0.968 0.01123 0.9460 0.990
0.35616 239 1 0.964 0.01189 0.9407 0.987
0.43836 236 1 0.960 0.01252 0.9354 0.984
0.45479 235 1 0.956 0.01311 0.9301 0.982
0.46849 234 1 0.951 0.01368 0.9250 0.979
0.47397 233 1 0.947 0.01422 0.9199 0.976
0.49863 231 1 0.943 0.01473 0.9148 0.973
0.53151 229 1 0.939 0.01524 0.9097 0.969
0.53973 228 1 0.935 0.01572 0.9047 0.966
0.56164 227 1 0.931 0.01618 0.8997 0.963
0.57260 226 1 0.927 0.01662 0.8948 0.960
0.58904 224 1 0.923 0.01705 0.8898 0.957
0.66575 220 1 0.918 0.01749 0.8848 0.953
0.75068 218 1 0.914 0.01791 0.8798 0.950
0.75616 217 1 0.910 0.01831 0.8748 0.947
0.77260 216 1 0.906 0.01871 0.8699 0.943
0.80000 215 1 0.902 0.01909 0.8649 0.940
0.86849 213 1 0.897 0.01946 0.8600 0.936
0.89589 211 1 0.893 0.01983 0.8551 0.933
0.90411 210 1 0.889 0.02018 0.8501 0.929
0.91507 209 1 0.885 0.02053 0.8453 0.926
0.92055 208 1 0.880 0.02087 0.8404 0.922
0.98904 204 1 0.876 0.02121 0.8354 0.919
1.00274 202 1 0.872 0.02154 0.8305 0.915
1.01644 200 1 0.867 0.02187 0.8255 0.911
1.03288 198 1 0.863 0.02219 0.8205 0.908
1.05205 196 1 0.859 0.02251 0.8155 0.904
1.05479 194 1 0.854 0.02283 0.8105 0.900
1.08219 188 1 0.850 0.02315 0.8054 0.896
1.10411 187 1 0.845 0.02347 0.8003 0.892
1.11233 185 1 0.840 0.02379 0.7951 0.888
1.11507 184 1 0.836 0.02409 0.7900 0.884
1.16986 181 1 0.831 0.02440 0.7848 0.880
1.17808 180 1 0.827 0.02469 0.7796 0.877
1.19452 179 1 0.822 0.02498 0.7745 0.872
1.23562 175 1 0.817 0.02528 0.7693 0.868
1.32603 171 1 0.813 0.02558 0.7639 0.864
1.33425 170 1 0.808 0.02587 0.7586 0.860
1.33973 169 1 0.803 0.02616 0.7533 0.856
1.35616 168 1 0.798 0.02643 0.7481 0.852
1.42740 164 1 0.793 0.02672 0.7427 0.847
1.49589 162 2 0.784 0.02727 0.7319 0.839
1.50137 159 1 0.779 0.02754 0.7265 0.835
1.58082 152 1 0.774 0.02783 0.7208 0.830
1.64932 146 1 0.768 0.02814 0.7150 0.825
1.75616 137 1 0.763 0.02849 0.7088 0.821
1.82466 130 1 0.757 0.02887 0.7022 0.815
2.09041 114 1 0.750 0.02937 0.6947 0.810
2.11781 112 1 0.743 0.02986 0.6871 0.804
2.25479 106 1 0.736 0.03039 0.6792 0.798
2.36164 99 1 0.729 0.03098 0.6707 0.792
2.41644 96 1 0.721 0.03157 0.6621 0.786
2.57808 86 1 0.713 0.03230 0.6524 0.779
2.70685 82 1 0.704 0.03306 0.6424 0.772
2.95616 74 1 0.695 0.03395 0.6313 0.765
2.96164 73 1 0.685 0.03480 0.6203 0.757
2.98630 72 1 0.676 0.03559 0.6094 0.749
3.10685 67 1 0.666 0.03646 0.5979 0.741
3.29315 64 1 0.655 0.03734 0.5860 0.733
3.53151 60 1 0.644 0.03829 0.5735 0.724
3.81918 54 1 0.632 0.03939 0.5597 0.715
4.12055 43 1 0.618 0.04113 0.5421 0.704
4.49589 35 1 0.600 0.04358 0.5204 0.692
4.74521 30 1 0.580 0.04649 0.4957 0.679
4.82740 28 1 0.559 0.04923 0.4707 0.665
5.40274 24 1 0.536 0.05240 0.4425 0.649
5.65479 22 1 0.512 0.05540 0.4138 0.633
5.80822 21 1 0.487 0.05787 0.3861 0.615
7.04110 15 1 0.455 0.06247 0.3475 0.595
7.44384 13 1 0.420 0.06674 0.3074 0.573
7.94521 10 1 0.378 0.07207 0.2600 0.549
13.04110 4 1 0.283 0.09805 0.1438 0.558
14.11507 3 1 0.189 0.10110 0.0662 0.539
17.58082 1 1 0.000 NaN NA NA

## Sheet: Validation corhort survival rat
risk=high
time n.risk n.event survival std.err lower 95% CI upper 95% CI
0.00548 248 2 0.9919 0.00568 0.98087 1.000
0.03014 246 1 0.9879 0.00694 0.97439 1.000
0.08767 242 1 0.9838 0.00802 0.96822 1.000
0.17534 241 3 0.9716 0.01059 0.95104 0.993
0.22466 236 1 0.9675 0.01132 0.94553 0.990
0.24658 235 2 0.9592 0.01263 0.93479 0.984
0.29315 229 1 0.9550 0.01325 0.92941 0.981
0.29589 228 1 0.9508 0.01384 0.92410 0.978
0.30685 223 1 0.9466 0.01442 0.91874 0.975
0.38904 222 2 0.9381 0.01550 0.90816 0.969
0.39452 220 2 0.9295 0.01649 0.89776 0.962
0.41370 218 3 0.9167 0.01784 0.88243 0.952
0.50137 212 1 0.9124 0.01827 0.87729 0.949
0.50685 211 2 0.9038 0.01910 0.86710 0.942
0.58904 209 2 0.8951 0.01987 0.85701 0.935
0.59452 205 1 0.8907 0.02024 0.85194 0.931
0.59726 204 2 0.8820 0.02097 0.84186 0.924
0.60822 202 1 0.8776 0.02131 0.83685 0.920
0.70137 199 4 0.8600 0.02264 0.81677 0.906
0.71507 195 2 0.8512 0.02325 0.80682 0.898
0.73425 193 1 0.8468 0.02354 0.80187 0.894
0.75616 192 1 0.8424 0.02383 0.79693 0.890
0.76438 189 1 0.8379 0.02412 0.79195 0.887
0.77534 188 2 0.8290 0.02467 0.78203 0.879
0.77808 186 1 0.8245 0.02494 0.77708 0.875
0.80822 183 3 0.8110 0.02572 0.76215 0.863
0.86849 180 3 0.7975 0.02645 0.74732 0.851
0.89589 177 1 0.7930 0.02668 0.74239 0.847
0.92329 176 1 0.7885 0.02691 0.73748 0.843
0.93425 175 1 0.7840 0.02713 0.73258 0.839
0.95342 174 3 0.7705 0.02776 0.71794 0.827
0.97808 170 2 0.7614 0.02816 0.70816 0.819
0.98356 167 1 0.7568 0.02836 0.70325 0.815
0.98630 166 1 0.7523 0.02855 0.69835 0.810
1.03836 165 3 0.7386 0.02911 0.68371 0.798
1.06027 161 1 0.7340 0.02928 0.67881 0.794
1.08767 160 1 0.7294 0.02946 0.67392 0.790
1.11233 159 1 0.7248 0.02963 0.66904 0.785
1.13699 158 1 0.7203 0.02979 0.66417 0.781
1.22192 155 2 0.7110 0.03013 0.65430 0.773
1.25753 153 2 0.7017 0.03044 0.64448 0.764
1.27123 150 2 0.6923 0.03075 0.63460 0.755
1.29315 143 1 0.6875 0.03091 0.62949 0.751
1.31233 142 1 0.6826 0.03107 0.62438 0.746
1.31507 141 1 0.6778 0.03122 0.61928 0.742
1.35068 139 2 0.6680 0.03153 0.60902 0.733
1.42740 136 1 0.6631 0.03167 0.60386 0.728
1.43014 135 1 0.6582 0.03182 0.59872 0.724
1.44110 134 1 0.6533 0.03196 0.59358 0.719
1.45205 133 2 0.6435 0.03222 0.58332 0.710
1.49315 129 3 0.6285 0.03261 0.56774 0.696
1.53425 126 2 0.6185 0.03285 0.55739 0.686
1.54521 124 2 0.6086 0.03307 0.54708 0.677
1.56712 120 2 0.5984 0.03328 0.53661 0.667
1.58082 118 2 0.5883 0.03348 0.52618 0.658
1.58904 116 2 0.5781 0.03367 0.51577 0.648
1.64658 114 1 0.5731 0.03375 0.51059 0.643
1.66027 113 1 0.5680 0.03383 0.50541 0.638
1.70959 110 1 0.5628 0.03392 0.50013 0.633
1.79178 105 2 0.5521 0.03411 0.48915 0.623
1.81644 103 1 0.5467 0.03419 0.48367 0.618
1.84932 102 2 0.5360 0.03435 0.47275 0.608
1.86301 98 1 0.5306 0.03444 0.46718 0.603
1.99178 96 1 0.5250 0.03452 0.46155 0.597
2.02466 95 1 0.5195 0.03459 0.45594 0.592
2.20274 91 2 0.5081 0.03476 0.44432 0.581
2.50685 82 1 0.5019 0.03489 0.43797 0.575
2.68493 80 2 0.4893 0.03512 0.42512 0.563
2.69863 78 1 0.4831 0.03523 0.41873 0.557
2.96164 70 1 0.4762 0.03540 0.41161 0.551
3.83014 53 4 0.4402 0.03701 0.37336 0.519
4.35890 39 1 0.4289 0.03774 0.36100 0.510
4.57808 35 2 0.4044 0.03936 0.33420 0.489
4.70685 32 2 0.3792 0.04076 0.30712 0.468
5.03562 29 3 0.3399 0.04237 0.26626 0.434
5.48493 25 1 0.3263 0.04280 0.25236 0.422
5.70685 22 2 0.2967 0.04375 0.22220 0.396
5.93425 17 2 0.2618 0.04503 0.18685 0.367
7.50959 11 1 0.2380 0.04680 0.16185 0.350
8.38082 10 1 0.2142 0.04779 0.13830 0.332
12.82192 4 2 0.1071 0.05863 0.03662 0.313
13.30411 2 1 0.0535 0.04788 0.00928 0.309
risk=low
time n.risk n.event survival std.err lower 95% CI upper 95% CI
0.0384 251 1 0.996 0.00398 0.988 1.000
0.0630 250 1 0.992 0.00561 0.981 1.000
0.3452 249 1 0.988 0.00686 0.975 1.000
0.3534 248 1 0.984 0.00790 0.969 1.000
0.3562 247 1 0.980 0.00882 0.963 0.998
0.4548 243 2 0.972 0.01043 0.952 0.993
0.4685 241 3 0.960 0.01242 0.936 0.985
0.4740 238 2 0.952 0.01356 0.926 0.979
0.4986 233 1 0.948 0.01411 0.921 0.976
0.5397 231 1 0.944 0.01463 0.915 0.973
0.6658 224 1 0.939 0.01516 0.910 0.970
0.7507 223 2 0.931 0.01615 0.900 0.963
0.7726 221 1 0.927 0.01662 0.895 0.960
0.8000 220 1 0.923 0.01707 0.890 0.957
0.8959 217 1 0.918 0.01751 0.885 0.953
0.9041 216 1 0.914 0.01794 0.880 0.950
0.9205 215 2 0.906 0.01875 0.870 0.943
0.9890 212 2 0.897 0.01952 0.860 0.936
1.0164 208 3 0.884 0.02062 0.845 0.925
1.0329 205 2 0.875 0.02130 0.835 0.918
1.0521 202 3 0.862 0.02227 0.820 0.907
1.0548 197 1 0.858 0.02258 0.815 0.904
1.0822 189 2 0.849 0.02324 0.805 0.896
1.1041 187 1 0.844 0.02356 0.800 0.892
1.1123 186 1 0.840 0.02386 0.794 0.888
1.1151 185 2 0.831 0.02445 0.784 0.880
1.1699 182 3 0.817 0.02530 0.769 0.868
1.1781 179 1 0.813 0.02556 0.764 0.864
1.1945 178 2 0.803 0.02608 0.754 0.856
1.3342 168 1 0.799 0.02636 0.749 0.852
1.3397 167 1 0.794 0.02663 0.743 0.848
1.3562 166 1 0.789 0.02690 0.738 0.844
1.4274 162 2 0.779 0.02743 0.727 0.835
1.4959 159 3 0.765 0.02820 0.711 0.822
1.5808 152 2 0.755 0.02871 0.700 0.813
1.6493 143 1 0.749 0.02899 0.695 0.808
1.8247 125 1 0.743 0.02937 0.688 0.803
2.1178 104 1 0.736 0.02995 0.680 0.797
2.2548 98 1 0.729 0.03057 0.671 0.791
2.7068 80 3 0.701 0.03325 0.639 0.770
2.9562 69 2 0.681 0.03525 0.615 0.754
2.9863 67 5 0.630 0.03927 0.558 0.712
3.1068 58 1 0.619 0.04007 0.546 0.703
3.2932 56 1 0.608 0.04085 0.533 0.694
4.1205 34 1 0.590 0.04339 0.511 0.682
5.4027 18 2 0.525 0.05831 0.422 0.652
7.0411 12 2 0.437 0.07449 0.313 0.611
7.4438 10 1 0.394 0.07884 0.266 0.583
7.9452 8 1 0.344 0.08293 0.215 0.552
13.0411 4 1 0.258 0.09710 0.124 0.540
14.1151 3 1 0.172 0.09556 0.058 0.511
17.5808 2 2 0.000 NaN NA NA
